# Supplementary material for: Functional Signatures in Non-Small-Cell Lung Cancer: A Systematic Review and Meta-Analysis of Sex-Based Differences in Transcriptomic Studies
Source: Cancers (Basel). 2021 Jan 5;13(1):143. doi: 10.3390/cancers13010143 (PMC7796260; doi:10.3390/cancers13010143)
Supplement: Supplementary file 1 [file cancers-13-00143-s001.zip]

Archive with 10 entries (9 files):
- supplementary/
- supplementary/SupplementaryFigureS1.docx
- supplementary/SupplementaryFigureS1.png
- supplementary/SupplementaryFigureS2.pdf
- supplementary/SupplementaryTableS1.docx
- supplementary/SupplementaryTableS2.docx
- supplementary/SupplementaryTableS3.docx
- supplementary/SupplementaryTableS4.xlsx
- supplementary/SupplementaryTableS5.xlsx
- supplementary/SupplementaryTableS6.docx
