# Supplementary material for: Functional Signatures in Non-Small-Cell Lung Cancer: A Systematic Review and Meta-Analysis of Sex-Based Differences in Transcriptomic Studies
Source: Cancers (Basel). 2021 Jan 5;13(1):143. doi: 10.3390/cancers13010143 (PMC7796260; doi:10.3390/cancers13010143)
Supplement: Supplementary file 1 [file cancers-13-00143-s001.zip › supplementary/SupplementaryTableS4.xlsx]

## Sheet: Significant results in meta-ana
		Table S4: All significant GO terms and KEGG pathways in functional meta-analysis
Functional Group	Database	Function ID	Function Name	FDR	Summary LOR (95% CI)	SE of LOR	Number of genes	Genes
Apoptosis	BP	GO:0072331	signal transduction by p53 class mediator	0.043	-0.08[-0.124, -0.036]	0.022	264	AKT1,ATM,ATR,ATRX,BARD1,BAX,BCL2,BCL3,BDKRB2,BLM,BOK,BRCA1,BRCA2,PTTG1IP,CASP2,CCNB1,CD44,CD74,CDK1,CDC25C,CDK2,CDK5,CDKN1A,CDKN1B,CHD3,CHD4,CHEK1,PLK3,MAPK14,CSNK2A1,CSNK2A2,CSNK2B,GADD45A,DDX5,DNA2,ARID3A,DYRK1A,E2F1,E2F2,E2F4,EP300,FHIT,FOXM1,FOXO3,GML,SFN,HDAC1,HDAC2,HIC1,HINT1,HNRNPK,PRMT1,HUS1,IFI16,ING2,MAGEA2,MDM2,MDM4,MIF,MRE11,MSX1,MUC1,MYO6,NBN,NOP2,CNOT2,CNOT3,CNOT4,PRKN,PCNA,PDK2,PIN…
Apoptosis	BP	GO:1901796	regulation of signal transduction by p53 class mediator	0.049	-0.096[-0.152, -0.041]	0.028	179	AKT1,ATM,ATR,BARD1,BCL2,BDKRB2,BLM,BRCA1,PTTG1IP,CD44,CD74,CDK2,CDK5,CHD3,CHD4,CHEK1,PLK3,MAPK14,CSNK2A1,CSNK2A2,CSNK2B,DDX5,DNA2,DYRK1A,EP300,HDAC1,HDAC2,HIC1,HNRNPK,HUS1,ING2,MDM2,MDM4,MIF,MRE11,MSX1,MUC1,NBN,NOP2,PRKN,PIN1,PMAIP1,PML,POU4F1,POU4F2,PRKAA1,PRKAA2,PRKAB1,PRKAB2,PRKAG1,MAPK11,PSMD10,RAD1,RAD9A,RAD17,RBBP4,RBBP7,RBBP8,RFC2,RFC3,RFC4,RFC5,RPA1,RPA2,RPA3,RPL5,RPL11,RPL26,RPS7,SNAI2,S…
Apoptosis	KEGG	hsa04210	Apoptosis	0.001	0.166[0.095, 0.237]	0.036	87	AKT1,AKT2,APAF1,BIRC2,BIRC3,XIAP,FAS,FASLG,ATM,BAD,BAX,BCL2,BCL2L1,BID,CAPN1,CAPN2,CASP3,CASP6,CASP7,CASP8,CASP9,CASP10,CHUK,CSF2RB,DFFA,DFFB,ENDOG,IKBKB,IL1A,IL1B,IL1R1,IL1RAP,IL3,IL3RA,IRAK1,IRAK2,MYD88,NFKB1,NFKBIA,NGF,NTRK1,PIK3CA,PIK3CB,PIK3CD,PIK3CG,PIK3R1,PIK3R2,PPP3CA,PPP3CB,PPP3CC,PPP3R1,PPP3R2,PRKACA,PRKACB,PRKACG,PRKAR1A,PRKAR1B,PRKAR2A,PRKAR2B,PRKX,RELA,TNF,TNFRSF1A,TP53,TRAF2,PIK3R3,…
Blood pressure and coagulation	BP	GO:0007596	blood coagulation	0.042	0.113[0.053, 0.172]	0.03	331	A2M,ABAT,ACTB,ACTG1,ADORA2A,ADRA2A,ADRA2B,ADRA2C,ALOX12,ANXA5,APOE,APOH,ARRB1,ARRB2,SERPINC1,CEACAM1,C1QBP,SERPING1,C4BPB,CAPZA1,CAPZA2,CAPZB,CAV1,CD9,CD34,CD36,ENTPD1,ENTPD2,CD40,CD40LG,CD59,CDC42,CLIC1,COL1A1,COL1A2,COL3A1,COMP,CPB2,CSRP1,DGKA,DGKB,DGKG,DGKQ,DOCK1,EDN1,DMTN,F2,F2R,F2RL1,F2RL2,F3,F5,F7,F8,F9,F10,F11,F12,F13A1,F13B,FAP,FBLN1,FCER1G,FGA,FGB,FGG,FLNA,FYN,GAS6,GATA1,GATA2,GATA3,GATA…
Blood pressure and coagulation	BP	GO:0007599	hemostasis	0.037	0.113[0.054, 0.171]	0.03	336	A2M,ABAT,ACTB,ACTG1,ADORA2A,ADRA2A,ADRA2B,ADRA2C,ALOX12,ANXA5,ANXA7,APOE,APOH,ARRB1,ARRB2,SERPINC1,AVPR2,CEACAM1,C1QBP,SERPING1,C4BPB,CAPZA1,CAPZA2,CAPZB,CAV1,CD9,CD34,CD36,ENTPD1,ENTPD2,CD40,CD40LG,CD59,CDC42,CLIC1,COL1A1,COL1A2,COL3A1,COMP,CPB2,CSRP1,DGKA,DGKB,DGKG,DGKQ,DOCK1,EDN1,DMTN,F2,F2R,F2RL1,F2RL2,F3,F5,F7,F8,F9,F10,F11,F12,F13A1,F13B,FAP,FBLN1,FCER1G,FGA,FGB,FGG,FLI1,FLNA,FYN,GAS6,GATA1…
Blood pressure and coagulation	BP	GO:0050817	coagulation	0.036	0.121[0.054, 0.17]	0.029	337	A2M,ABAT,ACTB,ACTG1,ADORA2A,ADRA2A,ADRA2B,ADRA2C,ALOX12,ANXA5,APOE,APOH,ARRB1,ARRB2,SERPINC1,CEACAM1,C1QBP,SERPING1,C4BPB,CAPZA1,CAPZA2,CAPZB,CAV1,CD9,CD34,CD36,ENTPD1,ENTPD2,CD40,CD40LG,CD59,CDC42,CLIC1,COL1A1,COL1A2,COL3A1,COMP,CPB2,CSRP1,DGKA,DGKB,DGKG,DGKQ,DOCK1,EDN1,DMTN,F2,F2R,F2RL1,F2RL2,F3,F5,F7,F8,F9,F10,F11,F12,F13A1,F13B,FAP,FBLN1,FCER1G,FGA,FGB,FGG,FLNA,FYN,GAS6,GATA1,GATA2,GATA3,GATA…
Blood pressure and coagulation	MF	GO:0048407	platelet-derived growth factor binding	0.016	-0.506[-0.718, -0.293]	0.108	11	COL1A1,COL1A2,COL2A1,COL3A1,COL4A1,COL5A1,COL6A1,PDGFA,PDGFB,PDGFRA,PDGFRB
Cell cycle	BP	GO:1901992	positive regulation of mitotic cell cycle phase transition	0.043	-0.141[-0.219, -0.063]	0.04	82	AIF1,AKT1,APEX1,APP,CCND1,CCNB1,CCND2,CCNE1,CDK1,CDC6,CDK4,CYP1A1,DDX3X,EGFR,EIF4G1,FGF10,HSPA2,HYAL1,KCNA5,MDM2,MECP2,NEUROG1,PBX1,PLRG1,RAD51C,RAD51B,RB1,RDX,SMARCD3,ADAM17,TERT,TGFB1,UBE2E2,WNT10B,CDC7,CUL4B,CUL4A,CUL3,CDK10,RAB11A,PHOX2B,ADAMTS1,VPS4B,ESPL1,DLGAP5,UBE2C,PHB2,PLCB1,BRD4,SIN3A,ANKRD17,FBXO5,MTBP,RGCC,TMOD3,DTL,KMT2E,RCC2,MEPCE,MTA3,RPTOR,DBF4B,CDT1,LSM10,CDCA5,LSM11,STOX1,NSMCE…
Cell differentiation	BP	GO:0010744	positive regulation of macrophage derived foam cell differentiation	0.049	0.284[0.121, 0.447]	0.083	17	AGT,AGTR1,ALOX15B,APOB,CD36,CSF1,CSF2,IL18,LPL,MSR1,NFKB1,PF4,PLA2G2A,PRKCH,MAPK9,PLA2G10,MIR185
Cell differentiation	BP	GO:0060563	neuroepithelial cell differentiation	0.02	-0.194[-0.287, -0.101]	0.048	49	ABL1,JAG1,ASCL1,ATOH1,BMP2,CDH2,CEBPB,DLX3,DSPP,EMX1,FGF8,FGFR1,HES1,RBPJ,INSM1,JAG2,MYCL,MYO7A,NODAL,PAFAH1B1,SERPINE1,POU4F3,SOD1,SOX4,SOX11,CLRN1,WNT11,SLC9A3R1,RIPOR2,USH1C,SEC24B,TRIOBP,HEY2,SCRIB,B9D1,DLL1,WDPCP,WNT4,ESRP1,MCOLN3,BCCIP,FAM20C,TMEM231,PDZD7,SLITRK6,TMC1,STRC,LRTOMT,HES5
Cell junction	BP	GO:0097090	presynaptic membrane organization	0.037	-0.426[-0.648, -0.204]	0.113	10	APOE,LRP4,PTEN,PTPRD,CNTN2,IL1RAPL1,NLGN1,NLGN3,NLGN4X,NLGN2
Cell junction	BP	GO:0097104	postsynaptic membrane assembly	0.008	-0.632[-0.9, -0.364]	0.137	9	CDH2,EPHB2,LRP4,NRXN1,NRXN2,MAGI2,NLGN1,NLGN3,NLGN2
Cell junction	BP	GO:0099054	presynapse assembly	0.043	-0.269[-0.414, -0.124]	0.074	42	APP,ARF6,CBLN1,DVL1,EFNB2,EIF4G1,GPC4,IL1RAP,LRP4,NTRK3,PTEN,PTPRD,SNCA,WNT5A,WNT7A,FZD1,NRXN1,CLSTN3,IL1RAPL1,NLGN4Y,SLITRK3,NLGN1,DKK1,IL1RAPL2,PCDH17,CNTN5,NLGN3,VPS35,NLGN4X,NLGN2,LRFN4,LRFN3,NTNG2,SLITRK2,WNT3A,SLITRK1,LRFN5,CBLN2,MDGA1,LRRTM1,LRRTM3,MIR431
Cell junction	BP	GO:0099172	presynapse organization	0.049	-0.234[-0.37, -0.098]	0.069	45	APP,ARF6,C5AR1,CBLN1,CHD4,DVL1,EFNB2,EIF4G1,GPC4,IL1RAP,LRP4,NTRK3,PTEN,PTPRD,SNCA,WNT5A,WNT7A,FZD1,NRXN1,CLSTN3,IL1RAPL1,NLGN4Y,SLITRK3,NLGN1,DKK1,SNAPIN,IL1RAPL2,PCDH17,CNTN5,NLGN3,VPS35,NLGN4X,NLGN2,LRFN4,LRFN3,NTNG2,SLITRK2,WNT3A,SLITRK1,LRFN5,CBLN2,MDGA1,LRRTM1,LRRTM3,MIR431
Cell migration	BP	GO:0002691	regulation of cellular extravasation	0.043	0.247[0.112, 0.382]	0.069	26	ABR,ADAM8,AGER,BCR,BST1,ELANE,ICAM1,IL1R1,ITGA4,MDK,PTAFR,PTGER4,CCL21,CCL25,CXCL12,THY1,FADD,IL27RA,RIPOR2,RIPK3,PLCB1,CCL28,PDGFD,PLVAP,CD99L2,CCR2
Cell migration	BP	GO:1903975	regulation of glial cell migration	0.046	0.437[0.192, 0.682]	0.072	17	CRKL,CSF1,CX3CR1,GPR183,IDH2,LRP1,P2RX4,CCL3,TIAM1,STAP1,CERS2,TREM2,P2RY12,BMERB1,MIR221,MIR222,CCR2
DNA repair and telomere protection	BP	GO:0006268	DNA unwinding involved in DNA replication	0.049	-0.417[-0.659, -0.175]	0.123	8	HMGA1,MCM2,MCM4,MCM6,MCM7,PURA,RAD51,TWNK
DNA repair and telomere protection	BP	GO:0006282	regulation of DNA repair	0.049	-0.151[-0.238, -0.065]	0.044	112	PARP1,APBB1,BRCA1,CDK9,CEBPG,CHEK1,DHX9,DDX11,EGFR,ERCC6,EYA1,EYA3,FGF10,FOXM1,FUS,H2AFX,HMGB1,HSF1,MGMT,NPAS2,OGG1,PCNA,PML,POLH,PPP4C,PRKCG,PRKDC,RAD51,RAD52,RPA2,RPS3,SETMAR,TERF2,TP53BP1,TWIST1,UBE2N,UBE2V1,UBE2V2,USP1,WAS,NSD2,XRCC1,DEK,HMGA2,AXIN2,CUL4A,TIMELESS,RNF8,TRIP12,RECQL5,BABAM2,PARP3,ACTR2,TRIM28,MAD2L2,RAD51AP1,POLQ,ZNF365,KDM1A,FAM168A,SMCHD1,SIRT1,SPIDR,TFIP11,SETD2,BABAM1,MRNI…
DNA repair and telomere protection	BP	GO:0045739	positive regulation of DNA repair	0.049	-0.144[-0.228, -0.06]	0.043	62	PARP1,APBB1,BRCA1,CEBPG,DHX9,DDX11,EGFR,ERCC6,EYA1,EYA3,FGF10,FOXM1,FUS,H2AFX,HMGB1,MGMT,NPAS2,PCNA,PRKCG,PRKDC,RPS3,SETMAR,UBE2N,UBE2V2,WAS,XRCC1,TIMELESS,RNF8,BABAM2,PARP3,ACTR2,TRIM28,MAD2L2,FAM168A,SMCHD1,SIRT1,SPIDR,BABAM1,MRNIP,UIMC1,SHLD2,TMEM161A,WRAP53,RIF1,KDM4D,SLF2,FMN2,SPIRE1,TIGAR,CBX8,MMS19,BRCC3,PARP9,HDAC10,ABRAXAS1,SLF1,SPIRE2,NUDT16,SHLD1,DTX3L,RNF168,SHLD3
DNA repair and telomere protection	KEGG	hsa03440	Homologous recombination	0.027	-0.224[-0.363,-0.085]	0.071	28	BLM,BRCA2,MRE11,NBN,POLD1,POLD2,RAD51,RAD51C,RAD51B,RAD51D,RAD52,RPA1,RPA2,RPA3,SSBP1,TOP3A,XRCC2,XRCC3,SEM1,RAD54L,TOP3B,RAD50,POLD3,RAD54B,RPA4,POLD4,MUS81,EME1
Homeostasis	BP	GO:0001894	tissue homeostasis	0.012	0.112[0.061, 0.162]	0.026	214	SERPINA3,ABCA4,ACACA,ACTB,ACTG1,ADAM8,ADD1,ADRB2,ALB,AKR1B1,ATP6AP1,AZGP1,B2M,BARD1,BAX,BBS1,BBS2,BBS4,BCL2,BGLAP,CA2,CALCA,CD34,CD38,CDH3,TPP1,CNGB1,COL2A1,CSF1,CSF1R,CSK,CST4,CCN2,CTNNB1,CTSH,CTSK,CXADR,S1PR1,EGFR,EPAS1,ERCC6,ESRRB,F2R,PTK2B,FH,FOXC1,FLT3LG,FSHB,GATA1,GATA2,GCNT2,GNAS,HSPB1,IAPP,IGHA1,IGHA2,IGHG3,JCHAIN,IGKC,IHH,IL6,IL7,INPP5D,ITGB3,KRAS,KRT1,LCN1,LIPA,LTF,LYZ,MAK,MC4R,MUC2,MUC…
Homeostasis	BP	GO:0048873	homeostasis of number of cells within a tissue	0.049	0.209[0.089, 0.33]	0.062	29	ADD1,BAX,BCL2,CSF1,F2R,FH,FLT3LG,GATA1,GATA2,IL7,KRAS,LIPA,NOS3,P2RX7,PTH,PTPN11,RAC3,SMO,SOX9,AKT3,CORO1A,GIGYF2,VPS54,IL20RB,SASH3,PRDM14,KLHL10,ILDR2,CCR2
Homeostasis	BP	GO:0050878	regulation of body fluid levels	0.113	0.093[0.04, 0.147]	0.027	499	A2M,ABAT,ACTB,ACTG1,ADA,ADCY1,ADCY2,ADCY3,ADCY5,ADCY6,ADCY7,ADCY8,ADCY9,ADM,ADORA1,ADORA2A,ADRA2A,ADRA2B,ADRA2C,APLNR,AKR1B1,ALOX12,ALOX12B,ANXA2,ANXA5,ANXA7,APOE,APOH,APRT,AQP1,AQP2,AQP3,AQP4,AQP5,ARRB1,ARRB2,SERPINC1,ATP6V1B1,ATP7A,ATP7B,AVP,AVPR2,CCND1,CEACAM1,BTC,C1QBP,SERPING1,C4BPB,DDR1,CAD,CAPZA1,CAPZA2,CAPZB,CAV1,CD9,CD34,CD36,ENTPD1,ENTPD2,CD40,CD40LG,CD59,CDC42,CDO1,CEL,CFTR,CHRM1,CHRM3…
Immune response	BP	GO:0001660	fever generation	0.042	0.39[0.184, 0.596]	0.105	10	CNR1,EDNRB,IL1A,IL1B,PTGER3,PTGS2,TNF,TRPV1,TNFSF11,TNFRSF11A
Immune response	BP	GO:0002438	acute inflammatory response to antigenic stimulus	0.043	0.35[0.156, 0.545]	0.099	20	ADCYAP1,SERPINC1,BTK,C3,CD6,CCR7,CNR1,FCER1G,FCGR2B,GATA3,HLA-E,ICAM1,CXCR2,NPY5R,OPRM1,ZP3,NPFF,PARK7,IL20RB,SELENOS
Immune response	BP	GO:0002701	negative regulation of production of molecular mediator of immune response	0.021	0.274[0.112, 0.382]	0.077	35	ANGPT1,APOA1,APOA2,ARG1,BCL6,BST2,CD22,FCGR2B,HFE,HLA-F,HMOX1,IFNA2,IFNB1,IL10,IL13RA2,JAK3,SMAD7,PRKDC,XCL1,TMBIM6,TGFB1,TGFB2,TGFB3,TNF,THOC1,PARP3,CD96,LILRB1,SPINK5,IRAK3,TBX21,FOXP3,CUEDC2,IL33,FCRL3
Immune response	BP	GO:0002756	MyD88-independent toll-like receptor signaling pathway	0.043	0.31[0.139, 0.481]	0.087	33	BIRC2,BIRC3,CASP8,CD14,CHUK,IKBKB,IRF3,IRF7,PRKCE,RPS27A,TLR3,TLR4,TRAF3,UBA52,UBB,UBC,UBE2D1,UBE2D2,UBE2D3,IKBKG,RIPK1,FADD,IKBKE,TANK,TLR6,RAB11FIP2,SARM1,LY96,TBK1,TNIP3,CD300LF,TICAM1,TICAM2
Immune response	BP	GO:0002821	positive regulation of adaptive immune response	0.049	0.248[0.108, 0.389]	0.072	94	ADA,ANXA1,B2M,BTK,C3,CD4,CD28,CD80,CD40,CD81,FCER1G,FCER2,GATA3,HLA-E,HLA-F,HLX,HPX,HSPD1,IL1B,IL1R1,IL2,IL4,IL6,IL6ST,IL12A,IL12B,IL12RB1,IL18,LTA,MLH1,MSH2,P2RX7,PRKCQ,PRKCZ,PTPRC,PVR,NECTIN2,CCL19,XCL1,SLC11A1,STAT6,MAP3K7,TFRC,TGFB1,TNF,TP53BP1,TRAF2,TRAF6,TNFSF4,NSD2,ZP3,FZD5,STX7,SKAP1,TNFSF13,RIPK2,FADD,IL18R1,IL27RA,SOCS5,MAD2L2,CD226,TNFSF13B,MALT1,ZBTB1,PAXIP1,SIRT1,CLCF1,PYCARD,CD274,T…
Immune response	BP	GO:0002824	positive regulation of adaptive immune response based on somatic recombination of immune receptors built from immunoglobulin superfamily domains	0.049	0.248[0.105, 0.389]	0.073	89	ADA,ANXA1,B2M,BTK,C3,CD4,CD28,CD80,CD40,CD81,FCER1G,FCER2,GATA3,HLA-E,HLA-F,HLX,HPX,HSPD1,IL1B,IL1R1,IL2,IL4,IL6,IL12A,IL12B,IL12RB1,IL18,LTA,MLH1,MSH2,P2RX7,PRKCQ,PRKCZ,PTPRC,PVR,NECTIN2,CCL19,XCL1,SLC11A1,STAT6,MAP3K7,TFRC,TGFB1,TNF,TP53BP1,TRAF2,TRAF6,TNFSF4,NSD2,ZP3,FZD5,STX7,TNFSF13,RIPK2,FADD,IL18R1,IL27RA,SOCS5,MAD2L2,CD226,TNFSF13B,MALT1,ZBTB1,PAXIP1,CLCF1,CD274,TBX21,FOXP3,EXOSC3,IL23A,F…
Immune response	BP	GO:0002827	positive regulation of T-helper 1 type immune response	0.049	0.286[0.124, 0.449]	0.083	19	ANXA1,CD80,HLX,IL1B,IL1R1,IL12B,IL12RB1,IL18,CCL19,XCL1,SLC11A1,RIPK2,IL18R1,IL27RA,SOCS5,IL23A,IL23R,NLRP10,CCR2
Immune response	BP	GO:0002861	regulation of inflammatory response to antigenic stimulus	0.049	0.354[0.149, 0.56]	0.105	24	ADCYAP1,BTK,C3,CD28,CD81,CCR7,CNR1,FCER1G,FCGR2B,GPR17,GPX1,HLA-E,IL10,IL12B,LTA,NPY5R,PSMA1,PSMB4,TNF,ZP3,PARK7,IL20RB,SELENOS,NLRP6
Immune response	BP	GO:0002863	positive regulation of inflammatory response to antigenic stimulus	0.012	0.612[0.341, 0.883]	0.144	12	BTK,C3,CD28,CD81,CCR7,CNR1,FCER1G,HLA-E,LTA,TNF,ZP3,PARK7
Immune response	BP	GO:0002864	regulation of acute inflammatory response to antigenic stimulus	0.049	0.431[0.186, 0.676]	0.125	13	ADCYAP1,BTK,C3,CCR7,CNR1,FCER1G,FCGR2B,HLA-E,NPY5R,ZP3,PARK7,IL20RB,SELENOS
Immune response	BP	GO:0002922	positive regulation of humoral immune response	0.012	0.375[0.204, 0.546]	0.087	19	C3,C6,CCR7,FCER2,FCGR2B,HPX,IL1B,LTA,PGC,PHB,KLK7,PTPRC,TNF,ZP3,KLK5,ZP4,MIR520E,MIR520B,ACOD1
Immune response	BP	GO:0002923	regulation of humoral immune response mediated by circulating immunoglobulin	0.026	0.396[0.201, 0.592]	0.1	11	C4BPA,C4BPB,CR1,FCER2,FCGR2B,FOXJ1,HPX,LTA,PTPN6,PTPRC,TNF
Immune response	BP	GO:0006953	acute-phase response	0.049	0.175[0.076, 0.275]	0.051	47	SERPINA3,AHSG,APCS,ASS1,CEBPB,CNR1,CRP,EDNRB,EPO,F2,F8,FN1,HFE,HP,IL1A,IL1B,IL6,IL6R,INS,ITIH4,LBP,MBL2,ORM1,ORM2,REG3A,SERPINA1,SERPINF2,PLSCR1,PTGER3,PTGS2,SAA1,SAA2,SAA4,STAT3,TFR2,TNF,TRPV1,TNFSF11,TNFRSF11A,CD163,APOL2,IL22,UGT1A1,HAMP,SIGIRR,REG3G,MRGPRX1
Immune response	BP	GO:0006957	complement activation, alternative pathway	0.043	0.322[0.148, 0.496]	0.089	16	CFB,C3,C5,C7,C8A,C8B,C8G,C9,CR1,CFD,CFH,CFP,VSIG4,CFHR5,MIR520E,MIR520B
Immune response	BP	GO:0030890	positive regulation of B cell proliferation	0.024	0.304[0.156, 0.453]	0.076	39	ADA,BCL2,BCL6,CD38,CD40,CD74,CD81,CDKN1A,CHRNB2,GPR183,NCKAP1L,IL2,IL4,IL5,IL7,IL13,MEF2C,MIF,NFATC2,PTPRC,TFRC,TLR4,TNFRSF4,IRS2,VAV3,TNFSF13B,CLCF1,CD320,TLR9,PELI1,SLC39A10,IL21,ATAD5,CARD11,WNT3A,TIRAP,FCRL3,TNFRSF13C,TICAM1
Immune response	BP	GO:0032620	interleukin-17 production	0.049	0.286[0.12, 0.444]	0.083	38	ARG2,NCKAP1L,MR1,IFNG,IL2,IL6,IL12A,IL12B,IL15,IL18,LY9,MYD88,OSM,PRKCQ,PRNP,CCL1,TGFB1,TLR4,TNFSF4,SPHK1,IL27RA,NR1H4,TUSC2,RFTN1,IL36RN,FOXP3,ZBTB7B,IL23A,IL21,VSIR,NOD2,SLAMF6,IL23R,MIRLET7F1,MIRLET7F2,MIR20A,MIR26A1,MIR26A2
Immune response	BP	GO:0032660	regulation of interleukin-17 production	0.049	0.297[0.127, 0.468]	0.087	34	ARG2,NCKAP1L,IFNG,IL2,IL6,IL12A,IL12B,IL15,IL18,LY9,MYD88,OSM,PRKCQ,PRNP,CCL1,TGFB1,TLR4,TNFSF4,SPHK1,IL27RA,TUSC2,IL36RN,FOXP3,IL23A,IL21,VSIR,NOD2,SLAMF6,IL23R,MIRLET7F1,MIRLET7F2,MIR20A,MIR26A1,MIR26A2
Immune response	BP	GO:0032663	regulation of interleukin-2 production	0.043	0.276[0.124, 0.428]	0.078	54	ABL1,ANXA1,RUNX1,CD3E,CD4,CD28,CD80,CD86,CD34,GATA3,GBP1,IL1A,IL1B,IRF4,LAG3,PDE4B,PDE4D,PRKCQ,PRNP,PTPRC,TRIM27,RPS3,XCL1,SFTPD,SPTBN1,STAT5B,MAP3K7,TNFAIP3,TRAF2,TRAF6,EZR,ZFP36,RIPK2,CD83,HOMER3,HOMER2,NR1H4,KAT5,MALT1,GLMN,VSIG4,PRKD2,TBX21,FOXP3,HDAC7,IL20RB,SASH3,CARD9,VTCN1,CARD11,HAVCR2,NAV3,IL17F,CCR2
Immune response	BP	GO:0032733	positive regulation of interleukin-10 production	0.043	0.281[0.129, 0.432]	0.078	32	BCL3,CD28,CD34,CD40LG,FCER1G,HGF,HMGB1,HSPD1,IL12B,IRF4,LGALS9,CD46,PRKCZ,XCL1,TLR2,TLR4,TNFSF4,CD83,PIBF1,TUSC2,PYCARD,CD274,IL23A,IL20RB,TLR9,TREM2,SASH3,INAVA,NOD2,TSLP,TIGIT,LILRA5
Immune response	BP	GO:0032743	positive regulation of interleukin-2 production	0.027	0.35[0.176, 0.523]	0.088	30	ABL1,ANXA1,RUNX1,CD3E,CD4,CD28,CD80,CD86,IL1A,IL1B,IRF4,PDE4B,PDE4D,PRKCQ,PTPRC,RPS3,SPTBN1,STAT5B,MAP3K7,TRAF2,TRAF6,RIPK2,CD83,MALT1,GLMN,PRKD2,SASH3,VTCN1,CARD11,CCR2
Immune response	BP	GO:0036037	CD8-positive, alpha-beta T cell activation	0.043	0.369[0.168, 0.569]	0.102	22	BCL2,RUNX1,RUNX3,CBFB,GPR18,NCKAP1L,HFE,HLA-E,IRF1,PAX1,SATB1,XCL1,EOMES,SOCS1,MAPK8IP1,LILRB1,CD274,CLEC4A,ZBTB7B,SH3RF1,VSIR,PSMB11
Immune response	BP	GO:0038061	NIK/NF-kappaB signaling	0.012	0.165[0.09, 0.24]	0.038	179	ACTN4,AGER,AKT1,ALK,BIRC2,BIRC3,APP,RHOA,BCL3,BMP7,CALR,CD14,CD27,CHI3L1,CHUK,CYLD,EDA,EDN1,EGFR,EP300,IL1B,IL12B,IL18,ILK,IRAK1,LGALS9,LIMS1,MAS1,NR3C2,MMP8,NFKB2,NFKBIA,CCN3,PRDX1,PPM1A,PPM1B,PPP4C,EIF2AK2,PSMA1,PSMA2,PSMA3,PSMA4,PSMA5,PSMA6,PSMA7,PSMB1,PSMB2,PSMB3,PSMB4,PSMB5,PSMB6,PSMB7,PSMB8,PSMB9,PSMB10,PSMC1,PSMC2,PSMC3,PSMC4,PSMC5,PSMC6,PSMD1,PSMD2,PSMD3,PSMD4,PSMD5,PSMD7,PSMD8,PSMD9,PSMD…
Immune response	BP	GO:0038095	Fc-epsilon receptor signaling pathway	0.043	0.23[0.103, 0.358]	0.065	169	BTK,CALM1,CHUK,FCER1A,MS4A2,FCER1G,FER,FOS,GRB2,IGHE,IGKC,IGLC1,IGLC2,IGLC3,IGLC6,IKBKB,ITK,JUN,LCP2,LYN,MAP3K1,NFATC1,NFATC2,NFATC3,NFKB1,PAK1,PAK2,PDPK1,PIK3CA,PIK3CB,PIK3R1,PIK3R2,PLCG1,PLCG2,PPP3CA,PPP3CB,PPP3R1,PRKCQ,MAPK1,MAPK3,MAPK8,MAPK9,MAPK10,MAP2K7,PSMA1,PSMA2,PSMA3,PSMA4,PSMA5,PSMA6,PSMA7,PSMB1,PSMB2,PSMB3,PSMB4,PSMB5,PSMB6,PSMB7,PSMB8,PSMB9,PSMB10,PSMC1,PSMC2,PSMC3,PSMC4,PSMC5,PSMC6,…
Immune response	BP	GO:0042088	T-helper 1 type immune response	0.043	0.292[0.134, 0.451]	0.081	42	ANXA1,BCL3,CD80,MTOR,HLX,HMGB1,HRAS,IL1B,IL1R1,IL4R,IL12A,IL12B,IL12RB1,IL18,JAK3,RELB,CCL19,XCL1,SLC11A1,SPN,STAT6,TLR4,TRAF6,TNFSF4,RIPK2,IL18RAP,IL18R1,IL1RL1,IL27RA,SOCS5,IL18BP,EBI3,TMEM98,LEF1,IL23A,SEMA4A,HAVCR2,IL33,IL23R,IL27,NLRP10,CCR2
Immune response	BP	GO:0042100	B cell proliferation	0.049	0.312[0.13, 0.494]	0.093	71	ABL1,ADA,AHR,ATM,BAX,BCL2,BCL6,BTK,CASP3,CD19,MS4A1,CD22,CD38,CD40,CD40LG,CD74,CD79A,CD81,CDKN1A,CHRNB2,CR2,CTLA4,CTPS1,GPR183,FCGR2B,NCKAP1L,HSPD1,IFNB1,IL2,IL4,IL5,IL7,IL7R,IL10,IL13,INPP5D,MEF2C,MIF,MNDA,NFATC2,PAWR,PRKCD,PKN1,PTPRC,RAG2,TFRC,TLR4,TNFRSF4,TYROBP,IRS2,VAV3,TNFSF13B,CD300A,IKZF3,PLCL2,CLCF1,TNFRSF21,MZB1,CD320,TLR9,PELI1,SLC39A10,IL21,ATAD5,CARD11,WNT3A,TIRAP,FCRL3,TNFRSF13C,TIC…
Immune response	BP	GO:0042108	positive regulation of cytokine biosynthetic process	0.008	0.306[0.179, 0.434]	0.065	63	AGER,APOA2,APP,AZU1,BCL3,CD3E,CD4,CD28,CD80,CD86,TNFRSF8,CEBPG,CYBB,EGR1,ELANE,EREG,HMOX1,HSPB1,IL1A,IL1B,IL6,IL9,IL12B,IRF1,IRF4,LBP,LTB,PRKCQ,PTAFR,PTPRC,RELA,SPN,STAT3,STAT5B,SYK,THBS1,TLR1,TLR3,TLR4,TNF,TRAF6,TYROBP,WNT5A,BCL10,MAPKAPK2,AKAP12,EBI3,TLR6,PRG3,GLMN,TBK1,TLR7,TLR8,TLR9,IL21,CD276,CARD11,TIRAP,TNFRSF13C,TICAM1,ZFPM1,IL27,CCR2
Immune response	BP	GO:0043301	negative regulation of leukocyte degranulation	0.049	0.412[0.141, 0.652]	0.123	12	ABR,BCR,CEACAM1,FCGR2B,FOXF1,HLA-F,HMOX1,IL13RA2,LGALS9,CD84,CD300A,CCR2
Immune response	BP	GO:0045408	regulation of interleukin-6 biosynthetic process	0.049	0.317[0.132, 0.502]	0.095	25	AGER,APP,CEBPB,EREG,FOXJ1,GHSR,IL1B,INPP5D,PTAFR,STAT3,TLR1,TNF,TRAF6,TYROBP,TLR6,GHRL,CARD9,NLRP12,IL17F,TIRAP,MIR195,MIR26A1,MIR26A2,MIR361,MIR766
Immune response	BP	GO:0045410	positive regulation of interleukin-6 biosynthetic process	0.008	0.477[0.282, 0.673]	0.1	12	AGER,APP,EREG,IL1B,PTAFR,STAT3,TLR1,TNF,TRAF6,TYROBP,TLR6,TIRAP
Immune response	BP	GO:0045414	regulation of interleukin-8 biosynthetic process	0.049	0.358[0.152, 0.563]	0.105	15	APOA2,BCL3,ELANE,MAP2K5,TLR4,TNF,BCL10,KLF4,PRG3,TLR7,TLR8,IL17F,MIR488,MIR766,MIR920
Immune response	BP	GO:0046635	positive regulation of alpha-beta T cell activation	0.049	0.313[0.133, 0.493]	0.092	61	ADA,ANXA1,RHOA,RUNX1,RUNX3,CBFB,CD3E,CD28,CD80,CD86,CD81,CD55,GLI3,NCKAP1L,HLA-E,HLX,IFNG,IHH,IL4R,IL12A,IL12B,IL12RB1,IL18,ITPKB,LGALS9,MYB,PNP,PRKCQ,PRKCZ,PTPRC,RARA,CCL19,XCL1,SHH,SYK,TGFBR2,TNFSF4,ZAP70,ZBTB16,AP3B1,SOCS1,RIPK2,AP3D1,CD83,SOCS5,EBI3,HSPH1,MALT1,CD160,FOXP3,ZBTB7B,IL23A,SASH3,NFKBIZ,RASAL3,NKAP,NFKBID,NLRP3,IL23R,MIR21,CCR2
Immune response	BP	GO:0048305	immunoglobulin secretion	0.043	0.334[0.15, 0.518]	0.094	22	CD22,CD40,CD40LG,GPI,HLA-E,IL2,IL5,IL6,POU2F2,RBP4,STX4,TMBIM6,TNF,TRAF2,TRAF6,TNFSF4,TNFRSF4,XBP1,TNFSF13B,TRAF3IP2,LAX1,IL33
Immune response	BP	GO:0050851	antigen receptor-mediated signaling pathway	0.049	0.309[0.131, 0.487]	0.091	224	ABL1,ADA,BAX,BCL2,CEACAM1,BLK,BTK,CACNA1F,CACNB3,RUNX1,CBFB,CD3D,CD3E,CD3G,CD247,CD4,CD19,MS4A1,CD22,CD38,CD79A,CD81,CHUK,CCR7,CRKL,CSK,CTLA4,CYLD,DUSP3,EIF2B1,ELF1,ELF2,FCGR2B,FYB1,FYN,GATA3,GBP1,GPS2,NCKAP1L,HLA-DPA1,HLA-DPB1,HLA-DQA1,HLA-DQA2,HLA-DQB1,HLA-DQB2,HLA-DRA,HLA-DRB1,HLA-DRB3,HLA-DRB4,HLA-DRB5,HRAS,IKBKB,INPP5D,ITK,KCNN4,LCK,LCP2,LGALS3,LYN,MEF2C,MNDA,NCK1,NFATC2,NFKB1,PAK1,PAK2,PAK3…
Immune response	BP	GO:0050853	B cell receptor signaling pathway	0.049	0.432[0.188, 0.676]	0.106	53	ABL1,BAX,BCL2,BLK,BTK,RUNX1,CBFB,CD19,MS4A1,CD22,CD38,CD79A,CD81,CTLA4,ELF1,ELF2,FCGR2B,GPS2,NCKAP1L,LYN,MEF2C,MNDA,NFATC2,PAX5,PIK3CD,PLCG2,PRKCB,PRKCH,MAPK1,PTPN6,PTPRC,SYK,TEC,LAT2,LPXN,BCAR1,VAV3,CD300A,RFTN1,PLCL2,PTPN22,STAP1,FOXP1,PLEKHA1,KLHL6,FCRL3,CMTM3,GCSAML,NFAM1,GCSAM,MIR18A,MIR19A,MIR34A
Immune response	BP	GO:0050854	regulation of antigen receptor-mediated signaling pathway	0.043	0.376[0.168, 0.583]	0.106	63	ADA,CEACAM1,BLK,CACNA1F,RUNX1,CBFB,CD19,CD22,CD81,CCR7,CYLD,DUSP3,ELF1,ELF2,FCGR2B,GBP1,GPS2,KCNN4,LCK,LGALS3,LYN,PAWR,PAX5,PRKCB,PRKCH,PRNP,PTPN2,PTPN6,PTPRC,PTPRJ,NECTIN2,RELA,RPS3,THY1,EZR,BCL10,RAB29,LPXN,TESPA1,BTN2A2,CD226,MALT1,LILRB4,CD160,CD300A,PLCL2,PRKD2,PTPN22,STAP1,FOXP1,PHPT1,TRAT1,DUSP22,PVRIG,FCRL3,CMTM3,GCSAML,RC3H1,NFAM1,GCSAM,MIR18A,MIR19A,MIR34A
Immune response	BP	GO:0050855	regulation of B cell receptor signaling pathway	0.015	0.48[0.258, 0.702]	0.106	28	BLK,RUNX1,CBFB,CD19,CD22,CD81,ELF1,ELF2,FCGR2B,GPS2,LYN,PAX5,PRKCB,PRKCH,LPXN,CD300A,PLCL2,PTPN22,STAP1,FOXP1,FCRL3,CMTM3,GCSAML,NFAM1,GCSAM,MIR18A,MIR19A,MIR34A
Immune response	BP	GO:0051023	regulation of immunoglobulin secretion	0.001	0.285[0.122, 0.448]	0.083	18	CD22,CD40,CD40LG,GPI,HLA-E,IL2,IL5,IL6,RBP4,STX4,TMBIM6,TNF,TRAF2,TRAF6,TNFSF4,TNFRSF4,XBP1,IL33
Immune response	BP	GO:0072676	lymphocyte migration	0.049	0.271[0.116, 0.425]	0.079	87	ADAM8,ADAM10,AIF1,AKT1,AIRE,APOD,APP,RHOA,CCR6,CCR7,CRK,CRKL,DEFA1,GPR183,ECM1,S1PR1,PTK2B,GAS6,GATA3,CXCR3,GPR15,ICAM1,CXCL10,ITGA4,ITGB7,CD200,MSN,PIK3CD,PIK3CG,RET,S100A7,SAA1,CCL2,CCL3,CCL4,CCL5,CCL7,CCL20,CCL21,CXCL11,XCL1,CXCL12,SLC12A2,SPN,STK10,ADAM17,WNT5A,ZAP70,MADCAM1,TNFSF14,FADD,WASL,CH25H,ARTN,CYP7B1,IL27RA,CXCL14,RIPOR2,OXSR1,CCL26,CXCL13,RIPK3,PADI2,KLRK1,LRCH1,STK39,PYCARD,TBX21,…
Immune response	BP	GO:0072678	T cell migration	0.049	0.316[0.136, 0.497]	0.092	59	ADAM8,ADAM10,AIF1,AIRE,APOD,APP,RHOA,CCR6,CRK,CRKL,DEFA1,GPR183,ECM1,S1PR1,CXCR3,GPR15,ICAM1,CXCL10,ITGA4,ITGB7,CD200,MSN,PIK3CD,PIK3CG,S100A7,CCL2,CCL3,CCL5,CCL20,CCL21,CXCL11,XCL1,CXCL12,SLC12A2,SPN,ADAM17,WNT5A,ZAP70,TNFSF14,FADD,IL27RA,RIPOR2,OXSR1,CCL26,CXCL13,RIPK3,LRCH1,STK39,PYCARD,SELENOK,MYO1G,WNK1,DOCK8,CD99L2,CD200R1,TMEM102,C10orf99,DEFA1B,CCR2
Immune response	BP	GO:1901222	regulation of NIK/NF-kappaB signaling	0.04	0.182[0.087, 0.278]	0.049	114	ACTN4,AGER,BIRC2,APP,RHOA,BCL3,BMP7,CALR,CD14,CD27,CHI3L1,CYLD,EDA,EDN1,EGFR,EP300,IL1B,IL12B,IL18,ILK,IRAK1,LGALS9,LIMS1,MAS1,NR3C2,MMP8,NFKBIA,CCN3,PRDX1,PPM1A,PPM1B,EIF2AK2,RELA,RPS3,CCL19,MAP3K7,TLR2,TLR3,TLR4,TSPAN6,TMSB4X,TNF,TRAF2,TRAF6,TRIP6,TRADD,TNFSF14,TNFRSF10B,TNFRSF10A,IL18R1,SPHK1,CPNE1,NOL3,LITAF,TRAF4,RASSF2,TNFSF15,TLR6,NOD1,RBCK1,NFAT5,MALT1,EDAR,COPS8,PTP4A3,FBXW11,SASH1,PTPN2…
Immune response	BP	GO:2000401	regulation of lymphocyte migration	0.015	0.269[0.143, 0.395]	0.064	60	ADAM8,ADAM10,AIF1,AKT1,AIRE,APOD,APP,RHOA,CCR6,CRK,CRKL,ECM1,PTK2B,CXCL10,ITGA4,CD200,MSN,S100A7,CCL2,CCL3,CCL4,CCL5,CCL7,CCL20,CCL21,XCL1,CXCL12,SPN,STK10,ADAM17,WNT5A,MADCAM1,TNFSF14,FADD,WASL,IL27RA,CXCL14,RIPOR2,OXSR1,CXCL13,RIPK3,PADI2,KLRK1,LRCH1,STK39,PYCARD,SELENOK,WNK1,SLC8B1,DOCK8,CD99L2,ADTRP,CD200R1,GCSAML,GCSAM,TMEM102,MIA3,C10orf99,CCR2,KLRC4-KLRK1
Immune response	KEGG	hsa04060	Cytokine-cytokine receptor interaction	0.035	0.18[0.063, 0.298]	0.06	265	ACVR1,ACVR1B,ACVR2A,ACVR2B,AMH,AMHR2,FAS,FASLG,TNFRSF17,CXCR5,BMP2,BMP7,BMPR1A,BMPR1B,BMPR2,CD27,TNFRSF8,TNFSF8,CD40,CD40LG,CD70,CCR1,CCR3,CCR4,CCR5,CCR6,CCR7,CCR8,CNTF,CNTFR,CSF1,CSF1R,CSF2,CSF2RA,CSF2RB,CSF3,CSF3R,CTF1,CX3CR1,EDA,EGF,EGFR,EPO,EPOR,VEGFD,FLT1,FLT3,FLT3LG,FLT4,GH1,GH2,GHR,CCR10,XCR1,CXCR3,CXCL1,CXCL2,CXCL3,HGF,IFNA1,IFNA2,IFNA4,IFNA5,IFNA6,IFNA7,IFNA8,IFNA10,IFNA13,IFNA14,IFNA16,…
Immune response	KEGG	hsa04620	Toll-like receptor signaling pathway	0.023	0.222[0.088, 0.356]	0.068	102	AKT1,AKT2,CASP8,CD14,CD80,CD86,CD40,CHUK,MAP3K8,MAPK14,CTSK,FOS,IFNA1,IFNA2,IFNA4,IFNA5,IFNA6,IFNA7,IFNA8,IFNA10,IFNA13,IFNA14,IFNA16,IFNA17,IFNA21,IFNAR1,IFNAR2,IFNB1,IKBKB,IL1B,IL6,CXCL8,IL12A,IL12B,CXCL10,IRAK1,IRF3,IRF5,IRF7,JUN,LBP,CXCL9,MYD88,NFKB1,NFKBIA,PIK3CA,PIK3CB,PIK3CD,PIK3CG,PIK3R1,PIK3R2,MAPK1,MAPK3,MAPK8,MAPK11,MAPK9,MAPK10,MAPK13,MAP2K1,MAP2K2,MAP2K3,MAP2K6,MAP2K7,RAC1,RELA,MAPK1…
Immune response	KEGG	hsa04621	NOD-like receptor signaling pathway	0.008	0.198[0.094, 0.301]	0.068	58	BIRC2,BIRC3,XIAP,CASP1,CASP5,CASP8,CHUK,MAPK14,CXCL1,CXCL2,HSP90AA1,HSP90AB1,IKBKB,IL1B,IL6,CXCL8,IL18,MEFV,NAIP,NFKB1,NFKBIA,NFKBIB,MAPK1,MAPK3,MAPK8,MAPK11,MAPK9,MAPK10,MAPK13,RELA,MAPK12,CCL2,CCL5,MAP3K7,TNF,TNFAIP3,HSP90B1,TRAF6,TRIP6,IKBKG,RIPK2,PSTPIP1,NOD1,TAB1,SUGT1,NLRP1,CARD8,TAB2,PYCARD,ERBIN,NLRC4,CARD18,NOD2,CARD9,CARD6,NLRP3,TAB3,PYDC1
Immune response	KEGG	hsa04622	RIG-I-like receptor signaling pathway	0.003	0.173[0.089, 0.258]	0.043	71	CASP8,CASP10,CHUK,MAPK14,CYLD,DDX3X,IFNA1,IFNA2,IFNA4,IFNA5,IFNA6,IFNA7,IFNA8,IFNA10,IFNA13,IFNA14,IFNA16,IFNA17,IFNA21,IFNB1,IFNW1,IKBKB,CXCL8,IL12A,IL12B,CXCL10,IRF3,IRF7,MAP3K1,NFKB1,NFKBIA,NFKBIB,PIN1,MAPK8,MAPK11,MAPK9,MAPK10,MAPK13,RELA,MAPK12,MAP3K7,TNF,TRAF2,TRAF3,TRAF6,TRIM25,IKBKG,DDX3Y,TRADD,RIPK1,FADD,ATG12,ATG5,ISG15,IKBKE,TBKBP1,TANK,DDX58,TKFC,TBK1,RNF125,OTUD5,IFNK,MAVS,IFIH1,AZI2…
Immune response	KEGG	hsa04623	Cytosolic DNA-sensing pathway	0.012	0.261[0.115, 0.406]	0.074	56	ADAR,POLR3D,CASP1,CHUK,IFNA1,IFNA2,IFNA4,IFNA5,IFNA6,IFNA7,IFNA8,IFNA10,IFNA13,IFNA14,IFNA16,IFNA17,IFNA21,IFNB1,IKBKB,IL1B,IL6,IL18,CXCL10,IRF3,IRF7,NFKB1,NFKBIA,NFKBIB,RELA,CCL4,CCL5,IKBKG,RIPK1,AIM2,POLR1C,CCL4L2,IKBKE,POLR3F,POLR3G,POLR3C,RIPK3,POLR3A,TREX1,DDX58,PYCARD,TBK1,POLR1D,POLR3K,POLR3B,MAVS,ZBP1,POLR3GL,IL33,POLR3H,TMEM173,CCL4L1
Immune response	KEGG	hsa04640	Hematopoietic cell lineage	0.01	0.36[0.165, 0.555]	0.1	88	ANPEP,CD1A,CD1B,CD1C,CD1D,CD1E,CD2,CD3D,CD3E,CD3G,CD4,CD5,CD7,CD8A,CD8B,CD9,CD14,CD19,MS4A1,CD22,CD33,CD34,CD36,CD37,CD38,CD44,CD59,CR1,CR2,CSF1,CSF1R,CSF2,CSF2RA,CSF3,CSF3R,CD55,DNTT,EPO,EPOR,FCER2,FCGR1A,FLT3,FLT3LG,GP1BA,GP1BB,GP5,GP9,GYPA,HLA-DRA,HLA-DRB1,HLA-DRB3,HLA-DRB4,HLA-DRB5,IL1A,IL1B,IL1R1,IL2RA,IL3,IL3RA,IL4,IL4R,IL5,IL5RA,IL6,IL6R,IL7,IL7R,IL9R,IL11,IL11RA,ITGA6,ITGA1,ITGA2,ITGA2B,I…
Immune response	KEGG	hsa04662	B cell receptor signaling pathway	0.035	0.243[0.084, 0.401]	0.081	75	AKT1,AKT2,BTK,CD19,CD22,CD72,CD79A,CD79B,CD81,CHUK,CR2,FCGR2B,FOS,GRB2,GSK3B,HRAS,IKBKB,INPP5D,JUN,KRAS,LYN,NFATC1,NFATC2,NFATC3,NFATC4,NFKB1,NFKBIA,NFKBIB,NFKBIE,NRAS,PIK3CA,PIK3CB,PIK3CD,PIK3CG,PIK3R1,PIK3R2,PLCG2,PPP3CA,PPP3CB,PPP3CC,PPP3R1,PPP3R2,PRKCB,MAPK1,MAPK3,MAP2K1,MAP2K2,PTPN6,RAC1,RAC2,RAC3,RAF1,RELA,SOS1,SOS2,SYK,VAV1,VAV2,PIK3R3,IKBKG,IFITM1,BCL10,AKT3,VAV3,NFAT5,MALT1,LILRB3,CHP1,P…
Immune response	KEGG	hsa04664	Fc epsilon RI signaling pathway	0.02	0.167[0.075, 0.258]	0.047	79	AKT1,AKT2,BTK,MAPK14,CSF2,FCER1A,MS4A2,FCER1G,FYN,GRB2,HRAS,IL3,IL4,IL5,IL13,INPP5D,KRAS,LCP2,LYN,NRAS,PDK1,PIK3CA,PIK3CB,PIK3CD,PIK3CG,PIK3R1,PIK3R2,PLA2G1B,PLA2G2A,PLA2G4A,PLA2G5,PLCG1,PLCG2,PRKCA,PRKCB,PRKCD,PRKCE,MAPK1,MAPK3,MAPK8,MAPK11,MAPK9,MAPK10,MAPK13,MAP2K1,MAP2K2,MAP2K3,MAP2K6,MAP2K7,RAC1,RAC2,RAC3,RAF1,MAPK12,MAP2K4,SOS1,SOS2,SYK,TNF,VAV1,VAV2,PLA2G6,PLA2G10,PIK3R3,JMJD7-PLA2G4B,GAB2…
Immune response	KEGG	hsa05160	Hepatitis C	0.036	0.088[0.03, 0.147]	0.03	134	AKT1,AKT2,ARAF,BAD,BRAF,SCARB1,CD81,CDKN1A,CHUK,CLDN4,CLDN3,CLDN7,MAPK14,EGF,EGFR,EIF2S1,GRB2,GSK3B,HRAS,IFIT1,IFNA1,IFNA2,IFNA4,IFNA5,IFNA6,IFNA7,IFNA8,IFNA10,IFNA13,IFNA14,IFNA16,IFNA17,IFNA21,IFNAR1,IFNAR2,IFNB1,IKBKB,CXCL8,EIF3E,IRF1,IRF3,IRF7,JAK1,KRAS,LDLR,NFKB1,NFKBIA,NRAS,OAS1,OAS2,OAS3,CLDN11,PDK1,PIK3CA,PIK3CB,PIK3CD,PIK3CG,PIK3R1,PIK3R2,PPARA,PPP2CA,PPP2CB,PPP2R1A,PPP2R1B,PPP2R2A,PPP2R…
Immune response	KEGG	hsa05310	Asthma	0.049	0.47[0.145, 0.795]	0.166	30	CD40,CD40LG,FCER1A,MS4A2,FCER1G,HLA-DMA,HLA-DMB,HLA-DOA,HLA-DOB,HLA-DPA1,HLA-DPB1,HLA-DQA1,HLA-DQA2,HLA-DQB1,HLA-DRA,HLA-DRB1,HLA-DRB3,HLA-DRB4,HLA-DRB5,IL3,IL4,IL5,IL9,IL10,IL13,PRG2,RNASE3,CCL11,TNF,EPX
Immune response	KEGG	hsa05320	Autoimmune thyroid disease	0.035	0.392[0.135, 0.649]	0.131	52	FAS,FASLG,CD28,CD80,CD86,CD40,CD40LG,CGA,CTLA4,GZMB,HLA-A,HLA-B,HLA-C,HLA-DMA,HLA-DMB,HLA-DOA,HLA-DOB,HLA-DPA1,HLA-DPB1,HLA-DQA1,HLA-DQA2,HLA-DQB1,HLA-DRA,HLA-DRB1,HLA-DRB3,HLA-DRB4,HLA-DRB5,HLA-E,HLA-F,HLA-G,IFNA1,IFNA2,IFNA4,IFNA5,IFNA6,IFNA7,IFNA8,IFNA10,IFNA13,IFNA14,IFNA16,IFNA17,IFNA21,IL2,IL4,IL5,IL10,PRF1,TG,TPO,TSHB,TSHR
Immune response / Cell adhesion	BP	GO:0061756	leukocyte adhesion to vascular endothelial cell	0.042	0.215[0.1, 0.329]	0.058	45	ADD2,RHOA,CX3CR1,ELANE,ETS1,GCNT1,ICAM1,IRAK1,ITGA4,ITGB1,ITGB2,ITGB7,LEP,MDK,PTAFR,RELA,ROCK1,CCL21,CCL25,CXCL12,SELE,SELL,SELP,SELPLG,SPN,TNF,TRAF6,VCAM1,MADCAM1,KLF4,NFAT5,PODXL2,CCL28,GOLPH3,MIRLET7G,MIR141,MIR146A,MIR155,MIR21,MIR221,MIR222,MIR31,MIR92A1,MIR92A2,CCR2
Immune response / Cell adhesion	BP	GO:1904994	regulation of leukocyte adhesion to vascular endothelial cell	0.012	0.334[0.182, 0.487]	0.078	29	RHOA,ELANE,ETS1,ICAM1,IRAK1,ITGA4,ITGB2,MDK,PTAFR,RELA,CCL21,CCL25,CXCL12,TNF,TRAF6,KLF4,NFAT5,CCL28,MIRLET7G,MIR141,MIR146A,MIR155,MIR21,MIR221,MIR222,MIR31,MIR92A1,MIR92A2,CCR2
Immune response / Cell adhesion	BP	GO:1904996	positive regulation of leukocyte adhesion to vascular endothelial cell	0.008	0.433[0.247, 0.619]	0.095	17	RHOA,ELANE,ETS1,ICAM1,IRAK1,ITGA4,ITGB2,MDK,PTAFR,RELA,TNF,TRAF6,NFAT5,MIR21,MIR92A1,MIR92A2,CCR2
Immune response / Cell differentiation	BP	GO:0030851	granulocyte differentiation	0.043	0.243[0.109, 0.377]	0.068	32	CEACAM1,C1QC,RUNX1,CBFA2T3,CEBPA,CEBPE,CSF3,EVI2B,FASN,GATA1,GATA2,HCLS1,IL5,INPP5D,LBR,RARA,SP3,SPI1,TAL1,CUL4A,ADIPOQ,TRIB1,HAX1,DHRS7B,LEF1,TESC,IL25,NKAP,L3MBTL3,JAGN1,ZBTB46,ZFPM1
Immune response / Cell differentiation	BP	GO:0043374	CD8-positive, alpha-beta T cell differentiation	0.031	0.5[0.248, 0.752]	0.128	13	BCL2,RUNX1,RUNX3,CBFB,GPR18,NCKAP1L,IRF1,PAX1,SATB1,EOMES,SOCS1,ZBTB7B,PSMB11
Immune response / Cell differentiation	BP	GO:0046638	positive regulation of alpha-beta T cell differentiation	0.049	0.309[0.134, 0.485]	0.09	47	ADA,ANXA1,RHOA,RUNX1,RUNX3,CBFB,CD80,CD86,GLI3,NCKAP1L,HLX,IFNG,IHH,IL4R,IL12B,IL12RB1,IL18,ITPKB,LGALS9,MYB,PNP,PRKCZ,RARA,CCL19,SHH,SYK,TGFBR2,TNFSF4,ZAP70,ZBTB16,AP3B1,SOCS1,RIPK2,AP3D1,CD83,SOCS5,MALT1,FOXP3,ZBTB7B,IL23A,SASH3,NFKBIZ,NKAP,NFKBID,NLRP3,IL23R,MIR21
Immune response / Cell migration	BP	GO:0002685	regulation of leukocyte migration	0.049	0.186[0.078, 0.295]	0.055	186	ABR,ADA,ADAM8,ADAM10,ADORA1,AGER,AIF1,AKT1,ANXA1,AIRE,APOD,APP,RHOA,BCR,BDKRB1,BMP5,BST1,C1QBP,C3AR1,C5,C5AR1,CALR,CD9,CD74,CD81,CCR1,CCR6,CCR7,CMKLR1,CRK,CRKL,MAPK14,CSF1,CX3CR1,CYP19A1,DDT,DUSP1,ECM1,EDN1,EDN2,EDN3,ELANE,F2RL1,F7,PTK2B,VEGFD,FPR2,GAS6,MSTN,CXCR3,GPR18,NCKAP1L,HMGB1,HMOX1,HOXA7,ICAM1,IL1R1,IL6,IL6R,CXCL8,CXCR2,IL12A,CXCL10,ITGA2,ITGA2B,ITGA4,KARS,LBP,LGALS3,LGALS9,LYN,MDK,KITLG,…
Immune response / Cell migration	BP	GO:1990868	response to chemokine	0.043	0.332[0.149, 0.515]	0.093	60	RHOA,CXCR5,CCR1,CCR3,CCR4,CCR5,CCR6,CCR7,CCR8,ACKR2,CMKLR1,CX3CR1,DUSP1,EDN1,PTK2B,FOXC1,ACKR1,CCR10,XCR1,CXCR3,GPR17,GPR35,HIF1A,CXCR1,CXCR2,CXCL10,LOX,MPL,REG1A,ROBO1,CCL5,CCL21,CXCL11,CXCL12,SLC12A2,SLIT3,THPO,RNF113A,CXCR4,CCRL2,SLIT2,RIPOR2,OXSR1,SH2B3,CCL26,CIB1,CXCR6,CCR9,GPR75,PADI2,LRCH1,STK39,ACKR4,TREM2,ACKR3,RBM15,WNK1,ZC3H12A,DOCK8,CCR2
Immune response / Cell migration	BP	GO:1990869	cellular response to chemokine	0.043	0.332[0.149, 0.515]	0.096	60	RHOA,CXCR5,CCR1,CCR3,CCR4,CCR5,CCR6,CCR7,CCR8,ACKR2,CMKLR1,CX3CR1,DUSP1,EDN1,PTK2B,FOXC1,ACKR1,CCR10,XCR1,CXCR3,GPR17,GPR35,HIF1A,CXCR1,CXCR2,CXCL10,LOX,MPL,REG1A,ROBO1,CCL5,CCL21,CXCL11,CXCL12,SLC12A2,SLIT3,THPO,RNF113A,CXCR4,CCRL2,SLIT2,RIPOR2,OXSR1,SH2B3,CCL26,CIB1,CXCR6,CCR9,GPR75,PADI2,LRCH1,STK39,ACKR4,TREM2,ACKR3,RBM15,WNK1,ZC3H12A,DOCK8,CCR2
Metabolism - Carbohydrates metabolism	BP	GO:0032957	inositol trisphosphate metabolic process	0.042	0.426[0.2, 0.653]	0.116	11	PTK2B,GPER1,HRH1,ITPK1,ITPKB,LHCGR,P2RY1,P2RY6,POU1F1,PTAFR,IPMK
Metabolism - Carbohydrates metabolism	KEGG	hsa04930	Type II diabetes mellitus	0.02	0.164[0.068, 0.26]	0.049	48	CACNA1A,CACNA1B,CACNA1C,CACNA1D,CACNA1E,MTOR,GCK,HK1,HK2,HK3,IKBKB,INS,INSR,PDX1,IRS1,KCNJ11,PIK3CA,PIK3CB,PIK3CD,PIK3CG,PIK3R1,PIK3R2,PKLR,PKM,PRKCD,PRKCE,PRKCZ,MAPK1,MAPK3,MAPK8,MAPK9,MAPK10,SLC2A2,SLC2A4,ABCC8,TNF,IRS4,PIK3R3,SOCS1,IRS2,SOCS2,CACNA1G,SOCS3,ADIPOQ,PIK3R5,HKDC1,SOCS4,MAFA
Metabolism - Carbohydrates metabolism	KEGG	hsa04940	Type I diabetes mellitus	0.044	0.335[0.107, 0.563]	0.116	43	FAS,FASLG,CD28,CD80,CD86,CPE,GAD1,GAD2,GZMB,HLA-A,HLA-B,HLA-C,HLA-DMA,HLA-DMB,HLA-DOA,HLA-DOB,HLA-DPA1,HLA-DPB1,HLA-DQA1,HLA-DQA2,HLA-DQB1,HLA-DRA,HLA-DRB1,HLA-DRB3,HLA-DRB4,HLA-DRB5,HLA-E,HLA-F,HLA-G,HSPD1,ICA1,IFNG,IL1A,IL1B,IL2,IL12A,IL12B,INS,LTA,PRF1,PTPRN,PTPRN2,TNF
Metabolism - Carbohydrates metabolism	KEGG	hsa04973	Carbohydrate digestion and absorption	0.003	0.302[0.159, 0.445]	0.073	44	AKT1,AKT2,AMY1A,AMY1B,AMY1C,AMY2A,AMY2B,ATP1A1,ATP1A2,ATP1A3,ATP1A4,ATP1B1,ATP1B2,ATP1B3,FXYD2,CACNA1D,G6PC,SLC37A4,HK1,HK2,HK3,LCT,PIK3CA,PIK3CB,PIK3CD,PIK3CG,PIK3R1,PIK3R2,PLCB2,PRKCB,SI,SLC2A2,SLC2A5,SLC5A1,PIK3R3,MGAM,AKT3,ATP1B4,PIK3R5,G6PC2,HKDC1,TAS1R2,TAS1R3,GNAT3
Metabolism - Lipid metabolism and signaling	BP	GO:0015732	prostaglandin transport	0.042	0.304[0.141, 0.467]	0.083	15	ATP5PF,ABCC2,EDN1,IL1B,LEP,MIF,NOS2,OXT,P2RX4,P2RX7,MAP2K6,PLA2G10,TNFSF11,TNFRSF11A,ABCC4
Metabolism - Lipid metabolism and signaling	BP	GO:0032303	regulation of icosanoid secretion	0.049	0.266[0.112, 0.419]	0.078	19	AGTR2,ATP5PF,CYP4A11,EDN1,IL1B,MIF,NTSR1,OXT,P2RX4,P2RX7,MAP2K6,SSTR4,SYK,PLA2G6,PLA2G10,CYP4F2,TNFSF11,TNFRSF11A,PLA2R1
Metabolism - Lipid metabolism and signaling	BP	GO:0045833	negative regulation of lipid metabolic process	0.042	0.169[0.079, 0.259]	0.046	91	ACACB,ACADL,ACADVL,ADORA1,ADRA2A,AKT1,APOA2,APOBEC1,APOC1,APOC2,APOC3,APOD,APOE,ATP1A1,CEACAM1,BMP2,BMP5,BRCA1,CIDEA,CNR1,CYP7A1,CYP27B1,GFI1,GPLD1,GPER1,IL1B,INS,INSIG1,NFKB1,PDE3B,PDGFA,PDGFB,PIK3CG,PPP2R5A,PRKAA1,PROX1,REST,SNAI2,SNAI1,SOD1,TNF,AKR1C3,SPHK1,RUBCN,FGF19,NR1H4,PIBF1,ERLIN1,ERLIN2,SCAP,WDTC1,SIRT4,SIRT1,BSCL2,DKKL1,DKK3,ORMDL2,INSIG2,WNT4,UGT1A8,UGT1A1,APPL2,FBXW7,TRIB3,CRTC3,LPC…
Metabolism - Lipid metabolism and signaling	BP	GO:0045922	negative regulation of fatty acid metabolic process	0.043	0.244[0.109, 0.379]	0.069	33	ACACB,ACADL,ACADVL,AKT1,APOC1,APOC3,CEACAM1,BRCA1,CNR1,CYP7A1,INS,INSIG1,PIBF1,ERLIN1,ERLIN2,WDTC1,SIRT4,SIRT1,INSIG2,UGT1A8,APPL2,TRIB3,DGAT2,ETFBKMT,MIR132,MIR204,MIR30C1,MIR30C2,MIR33A,PLIN5,MIR766,MIR147B,MIR548P
Metabolism - Lipid metabolism and signaling	BP	GO:0050995	negative regulation of lipid catabolic process	0.047	0.264[0.116, 0.412]	0.076	22	ACACB,ADORA1,ADRA2A,AKT1,APOA2,APOC1,APOC3,CIDEA,CNR1,GPLD1,IL1B,INS,PDE3B,PIK3CG,PRKAA1,TNF,BSCL2,CRTC3,FMC1,ETFBKMT,HCAR2,PLIN5
Metabolism - Lipid metabolism and signaling	BP	GO:0090154	positive regulation of sphingolipid biosynthetic process	0.046	0.609[0.268, 0,95]	0.174	10	CCN1,PRKCD,SMPD2,TNF,TNFRSF1A,PLA2G6,NSMAF,RACK1,SMPD3,SPHK2
Metabolism - Lipid metabolism and signaling	BP	GO:2000304	positive regulation of ceramide biosynthetic process	0.046	0.609[0.268, 0.95]	0.174	10	CCN1,PRKCD,SMPD2,TNF,TNFRSF1A,PLA2G6,NSMAF,RACK1,SMPD3,SPHK2
Metabolism - Nucleic acids metabolism and signaling	BP	GO:0006216	cytidine catabolic process	0.031	0.451[0.222, 0.679]	0.117	12	APOBEC1,CDA,APOBEC3B,APOBEC2,APOBEC3C,AICDA,APOBEC3G,CDADC1,APOBEC3D,APOBEC3H,APOBEC3A,APOBEC3F
Metabolism - Nucleic acids metabolism and signaling	BP	GO:0009972	cytidine deamination	0.031	0.451[0.222, 0.679]	0.117	12	APOBEC1,CDA,APOBEC3B,APOBEC2,APOBEC3C,AICDA,APOBEC3G,CDADC1,APOBEC3D,APOBEC3H,APOBEC3A,APOBEC3F
Metabolism - Nucleic acids metabolism and signaling	BP	GO:0035587	purinergic receptor signaling pathway	0.043	0.342[0.154, 0.531]	0.096	31	ACPP,ADA,ADCY5,ADORA1,ADORA2A,ADORA2B,ADORA3,GPR34,P2RX1,P2RX3,P2RX4,P2RX5,P2RX7,P2RY1,P2RY2,P2RY4,P2RY6,P2RY11,PTAFR,CNTN2,P2RX6,P2RY14,P2RX2,P2RY10,GPR171,P2RY13,GPR87,NECAB2,P2RY12,ANO6,P2RY8
Metabolism - Nucleic acids metabolism and signaling	BP	GO:0035588	G protein-coupled purinergic receptor signaling pathway	0.046	0.318[0.14, 0.496]	0.091	23	ACPP,ADA,ADCY5,ADORA1,ADORA2A,ADORA2B,ADORA3,GPR34,P2RY1,P2RY2,P2RY4,P2RY6,P2RY11,PTAFR,CNTN2,P2RY14,P2RY10,GPR171,P2RY13,GPR87,NECAB2,P2RY12,P2RY8
Metabolism - Nucleic acids metabolism and signaling	BP	GO:0035589	G protein-coupled purinergic nucleotide receptor signaling pathway	0.042	0.335[0.157, 0.514]	0.091	14	GPR34,P2RY1,P2RY2,P2RY4,P2RY6,P2RY11,PTAFR,P2RY14,P2RY10,GPR171,P2RY13,GPR87,P2RY12,P2RY8
Metabolism - Nucleic acids metabolism and signaling	BP	GO:0035590	purinergic nucleotide receptor signaling pathway	0.043	0.364[0.167, 0.562]	0.101	22	GPR34,P2RX1,P2RX3,P2RX4,P2RX5,P2RX7,P2RY1,P2RY2,P2RY4,P2RY6,P2RY11,PTAFR,P2RX6,P2RY14,P2RX2,P2RY10,GPR171,P2RY13,GPR87,P2RY12,ANO6,P2RY8
Metabolism - Nucleic acids metabolism and signaling	BP	GO:0045006	DNA deamination	0.049	0.384[0.16, 0.608]	0.114	11	APOBEC1,EXOSC3,EXOSC4,EXOSC5,APOBEC3G,CDADC1,EXOSC6,APOBEC3D,APOBEC3H,APOBEC3A,APOBEC3F
Metabolism - Nucleic acids metabolism and signaling	BP	GO:0046087	cytidine metabolic process	0.031	0.451[0.222, 0.679]	0.117	12	APOBEC1,CDA,APOBEC3B,APOBEC2,APOBEC3C,AICDA,APOBEC3G,CDADC1,APOBEC3D,APOBEC3H,APOBEC3A,APOBEC3F
Metabolism - Nucleic acids metabolism and signaling	BP	GO:0046133	pyrimidine ribonucleoside catabolic process	0.049	0.366[0.153, 0.579]	0.109	14	APOBEC1,CDA,UPP1,APOBEC3B,ENTPD4,APOBEC2,APOBEC3C,AICDA,APOBEC3G,CDADC1,APOBEC3D,APOBEC3H,APOBEC3A,APOBEC3F
Metabolism - Nucleic acids metabolism and signaling	KEGG	hsa00380	Tryptophan metabolism	0.027	0.164[0.061, 0.266]	0.052	42	AANAT,AOC1,ACAT1,ACAT2,ALDH2,ALDH1B1,ALDH9A1,ALDH3A2,AOX1,ASMT,ALDH7A1,CAT,KYAT1,CYP1A1,CYP1A2,CYP1B1,DDC,ECHS1,EHHADH,GCDH,HADHA,HADH,IDO1,MAOA,MAOB,OGDH,TDO2,TPH1,WARS,KMO,KYNU,WARS2,INMT,HAAO,AADAT,OGDHL,KYAT3,TPH2,AFMID,ACMSD,IDO2,IL4I1
Metabolism - Nucleic acids metabolism and signaling	MF	GO:0005126	cytokine receptor binding	0.04	0.135[0.067, 0.203]	0.035	210	AMH,FASLG,BID,C5,CASP3,CASP8,TNFSF8,CD40LG,CD70,CDH5,CNTF,CSF1,CSF2,CTF1,DDT,DEFB1,DEFB4A,ECM1,EDA,EFNA5,ENG,EPO,VEGFD,FKBP1A,GATA3,GH1,GRB2,CXCL3,IFNA5,IFNA8,IFNA14,IFNA21,IFNB1,IFNG,IFNW1,IL1A,IL1B,IL1RN,IL2,IL3,IL4,IL5,IL6,IL6R,IL6ST,IL7,CXCL8,IL10,IL11,IL12A,IL12B,IL12RB1,IL13,IL15,IL18,CXCL10,ITGA5,ITGB3,JAK1,JAK2,LIF,LIFR,LTA,LTB,SMAD2,SMAD3,SMAD6,SMAD7,KITLG,MIF,CXCL9,TRIM37,MYD88,NGF,NTF3…
Metabolism - Nucleic acids metabolism and signaling	MF	GO:0016502	nucleotide receptor activity	0.04	0.37[0.184, 0.556]	0.095	16	P2RX1,P2RX3,P2RX4,P2RX5,P2RX7,P2RY1,P2RY2,P2RY4,P2RY6,P2RY11,P2RX6,P2RY14,P2RX2,P2RY10,P2RY12,P2RY8
Mitochondrial processes	BP	GO:0006122	mitochondrial electron transport, ubiquinol to cytochrome c	0.015	-0.417[-0.611, -0.222]	0.099	12	CYC1,MECP2,CYTB,UQCRB,UQCRC1,UQCRC2,UQCRFS1,UQCRH,UQCR11,UQCRQ,UQCR10,UQCC3
Neural development	BP	GO:0001841	neural tube formation	0.029	-0.13[-0.195, 0.065]	0.033	100	ABL1,ADM,APAF1,BBS4,BMP4,BMP5,BMP7,CFL1,DVL2,FOLR1,FZD2,KAT2A,ARHGAP35,HIF1A,LRP2,MTHFD1,MTHFR,NODAL,PAX2,PFN1,PRKACA,PRKACB,PTCH1,PTK7,RALA,RARA,RARG,RPS7,SDC4,SFRP1,SFRP2,STIL,SKI,SOX4,SOX11,SPINT1,ST14,STK3,STK4,TBXT,TGFB1,TGFB2,TRAF6,TSC1,TSC2,TULP3,TWIST1,KDM6A,VASP,WNT5A,FZD3,ALX1,ARID1A,FZD1,FZD6,TEAD2,LMO4,BCL10,NOG,LHX2,KIF20B,CELSR1,ZEB2,MED12,DLC1,SEC24B,DEAF1,SPINT2,TMED2,LIAS,GLMN,CO…
Neural development	BP	GO:0001843	neural tube closure	0.033	-0.137[-0.195, -0.065]	0.036	86	ABL1,ADM,APAF1,BBS4,BMP4,DVL2,FOLR1,FZD2,KAT2A,ARHGAP35,LRP2,MTHFD1,MTHFR,PAX2,PFN1,PRKACA,PRKACB,PTCH1,PTK7,RALA,RARA,RARG,RPS7,SDC4,SFRP1,SFRP2,STIL,SKI,SPINT1,ST14,TBXT,TGFB1,TGFB2,TRAF6,TSC1,TSC2,TULP3,TWIST1,KDM6A,VASP,WNT5A,FZD3,ALX1,ARID1A,FZD1,FZD6,TEAD2,LMO4,BCL10,NOG,LHX2,KIF20B,CELSR1,ZEB2,MED12,DLC1,SEC24B,DEAF1,SPINT2,TMED2,LIAS,GLMN,COBL,SCRIB,PLXNB2,MTHFD1L,IFT172,NPHP3,SETD2,SUFU,…
Neural development	BP	GO:0014020	primary neural tube formation	0.037	-0.13[-0.197, -0.062]	0.034	92	ABL1,ADM,APAF1,BBS4,BMP4,BMP5,BMP7,CFL1,DVL2,FOLR1,FZD2,KAT2A,ARHGAP35,HIF1A,LRP2,MTHFD1,MTHFR,NODAL,PAX2,PFN1,PRKACA,PRKACB,PTCH1,PTK7,RALA,RARA,RARG,RPS7,SDC4,SFRP1,SFRP2,STIL,SKI,SPINT1,ST14,TBXT,TGFB1,TGFB2,TRAF6,TSC1,TSC2,TULP3,TWIST1,KDM6A,VASP,WNT5A,FZD3,ALX1,ARID1A,FZD1,FZD6,TEAD2,LMO4,BCL10,NOG,LHX2,KIF20B,CELSR1,ZEB2,MED12,DLC1,SEC24B,DEAF1,SPINT2,TMED2,LIAS,GLMN,COBL,SCRIB,PLXNB2,MTHFD…
Neural development	BP	GO:0021892	cerebral cortex GABAergic interneuron differentiation	0.049	-0.485[-0.763, -0.208]	0.141	11	ASCL1,DLX1,DLX2,DRD1,DRD2,RAC3,CNTN2,NKX2-1,LHX6,FEZF2,ARX
Neural development	BP	GO:0042491	inner ear auditory receptor cell differentiation	0.043	-0.233[-0.361, -0.104]	0.065	29	JAG1,ATOH1,FGFR1,HES1,RBPJ,JAG2,MYCL,MYO7A,PAFAH1B1,POU4F3,SOD1,CLRN1,SLC9A3R1,RIPOR2,USH1C,SEC24B,TRIOBP,HEY2,SCRIB,DLL1,WDPCP,ESRP1,MCOLN3,PDZD7,SLITRK6,TMC1,STRC,LRTOMT,HES5
Others	BP	GO:0032892	positive regulation of organic acid transport	0.049	0.199[0.083, 0.314]	0.059	33	ABAT,ADORA2A,AGT,AVP,AVPR1A,CCK,CYP4A11,EDN1,FABP3,IL1B,MIF,NTSR1,OXT,P2RX4,P2RX7,MAP2K6,PSEN1,SLC6A1,SSTR4,STXBP1,SYT4,PLA2G6,PLA2G10,CYP4F2,KMO,TNFSF11,TNFRSF11A,SLC38A3,PLA2R1,RAB3GAP1,ARL6IP1,ACE2,ERFE
Others	BP	GO:0043506	regulation of JUN kinase activity	0.049	0.142[0.06, 0.223]	0.042	85	AGER,CD40LG,DAXX,DVL2,DVL3,EDN1,EPHA4,ERCC6,ERN1,PTK2B,GSTP1,DNAJA1,MAP3K4,MAP3K5,MAP3K9,MAP3K10,MAP3K11,ROR2,PAK1,PPEF2,PKN1,MAP2K7,PTPN1,MAP4K2,RPS3,SERPINB3,CCL19,SFRP1,SFRP2,SYK,MAP3K7,TIAM1,TNF,TRAF2,TRAF6,WNT5A,WNT7B,MAP3K12,FZD5,ARHGEF5,FZD4,FZD8,TNFSF11,RIPK1,RIPK2,TNFRSF11A,MAP3K6,MAP3K13,MAPK8IP1,ZEB2,HIPK3,TLR6,ERN2,MAP3K2,MAP4K5,MAP4K1,FZD10,DUSP10,DKK1,TNIK,MAPK8IP3,SASH1,PTPN22,PDCD…
Others	BP	GO:0043576	regulation of respiratory gaseous exchange	0.015	-0.304[-0.447, -0.161]	0.073	23	ADORA1,PHOX2A,ATP1A2,GLRA1,GLS,GRIN1,MECP2,NTSR1,NR4A2,PBX3,SLC5A3,APLN,PHOX2B,NLGN1,PASK,MTG2,TLX3,NLGN3,NLGN2,TSHZ3,FTO,MTG1,GSX2
Others	BP	GO:0046328	regulation of JNK cascade	0.049	0.103[0.043, 0.163]	0.031	169	AGER,AKT1,AMBP,APP,CD27,CD40LG,CCR7,CCN2,CYLD,DAXX,GADD45A,DUSP3,DVL2,DVL3,EDN1,EGFR,EPHA4,EPHB1,ERCC6,ERN1,MECOM,F2RL1,PTK2B,FCGR2B,FKTN,FLT4,GPS2,RAPGEF1,GRIK2,GSTP1,HMGB1,HRAS,DNAJA1,IGF1R,IL1B,LTBR,MAP3K4,MAP3K5,MEN1,MAP3K9,MAP3K10,MAP3K11,MMP8,GADD45B,ROR2,PAFAH1B1,PAK1,PRKN,PER1,SERPINF2,PPEF2,PKN1,MAP2K7,PTPN1,MAP4K2,RAP2A,RPS3,SERPINB3,CCL19,CCL21,SDCBP,SFRP1,SFRP2,SLAMF1,STK3,SYK,MAP3K7,…
Others	BP	GO:0060513	prostatic bud formation	0.049	-0.373[-0.591, -0.156]	0.111	10	AR,BMP4,BMP7,FGF10,GLI2,SHH,WNT5A,TP63,NOG,SULF1
Others	BP	GO:0060606	tube closure	0.027	-0.141[-0.21, -0.071]	0.036	87	ABL1,ADM,APAF1,BBS4,BMP4,DVL2,FGF10,FOLR1,FZD2,KAT2A,ARHGAP35,LRP2,MTHFD1,MTHFR,PAX2,PFN1,PRKACA,PRKACB,PTCH1,PTK7,RALA,RARA,RARG,RPS7,SDC4,SFRP1,SFRP2,STIL,SKI,SPINT1,ST14,TBXT,TGFB1,TGFB2,TRAF6,TSC1,TSC2,TULP3,TWIST1,KDM6A,VASP,WNT5A,FZD3,ALX1,ARID1A,FZD1,FZD6,TEAD2,LMO4,BCL10,NOG,LHX2,KIF20B,CELSR1,ZEB2,MED12,DLC1,SEC24B,DEAF1,SPINT2,TMED2,LIAS,GLMN,COBL,SCRIB,PLXNB2,MTHFD1L,IFT172,NPHP3,SETD2…
Others	BP	GO:0070208	protein heterotrimerization	0.049	-0.385[-0.604, -0.165]	0.112	13	COL1A1,COL1A2,COL6A1,COL6A2,GNB1,ADIPOQ,NUP58,NUP62,NUP54,WIZ,C1QTNF1,C1QTNF2,C1QTNF6
Others	BP	GO:0070841	inclusion body assembly	0.042	-0.269[-0.412, -0.125]	0.073	23	CDC34,CLU,HSF1,DNAJB2,HSPA1A,HSPA1B,HSPA2,DNAJB1,MAPT,TRIM37,PRKN,PSMC5,SORL1,VCP,BAG5,BAG3,SNCAIP,HDAC6,DNAJB6,UBD,SACS,DNAJA4,DNAJB8
Others	KEGG	hsa04330	Notch signaling pathway	0.027	-0.154[-0.251, -0.058]	0.049	47	JAG1,CREBBP,CTBP1,CTBP2,DTX1,DVL1,DVL2,DVL3,EP300,KAT2A,HDAC1,HDAC2,HES1,RBPJ,JAG2,LFNG,MFNG,NOTCH1,NOTCH2,NOTCH3,NOTCH4,PSEN1,PSEN2,RFNG,ADAM17,NUMB,KAT2B,NUMBL,CIR1,NCOR2,MAML1,DLL3,RBPJL,SNW1,DTX4,NCSTN,DLL1,APH1A,DLL4,MAML3,PSENEN,MAML2,DTX2,DTX3L,PTCRA,DTX3,HES5
Others	KEGG	hsa04972	Pancreatic secretion	0.003	0.155[0.079, 0.231]	0.039	101	ADCY1,ADCY2,ADCY3,ADCY5,ADCY6,ADCY7,ADCY8,ADCY9,AMY2A,AMY2B,RHOA,ATP1A1,ATP1A2,ATP1A3,ATP1A4,ATP1B1,ATP1B2,ATP1B3,FXYD2,ATP2A1,ATP2A2,ATP2A3,ATP2B1,ATP2B2,ATP2B3,ATP2B4,BST1,CA2,CCKAR,CD38,CEL,CFTR,CHRM3,CLCA1,CPA1,CPA2,CPA3,CPB1,CPB2,CTRB1,CTRL,SLC26A3,GNAQ,GNAS,ITPR1,ITPR2,ITPR3,KCNMA1,KCNQ1,RAB8A,PLA2G1B,PLA2G2A,PLA2G4A,PLA2G5,PLCB2,PLCB3,PLCB4,PNLIP,PNLIPRP1,PNLIPRP2,PRKCA,PRKCB,PRKCG,PRSS1,P…
Others	KEGG	hsa04976	Bile secretion	0.02	0.134[0.055, 0.213]	0.04	71	ADCY1,ADCY2,ADCY3,ADCY5,ADCY6,ADCY7,ADCY8,ADCY9,AQP8,AQP1,AQP4,AQP9,ATP1A1,ATP1A2,ATP1A3,ATP1A4,ATP1B1,ATP1B2,ATP1B3,FXYD2,BAAT,CA2,SCARB1,CFTR,ABCC2,CYP3A4,CYP7A1,EPHX1,GNAS,HMGCR,KCNN2,LDLR,ABCB1,ABCB4,PRKACA,PRKACB,PRKACG,PRKX,RXRA,SCTR,SLC2A1,SLC4A2,SLC5A1,SLC9A1,SLC9A3,SLC10A1,SLC10A2,SLCO1A2,SLC22A1,SULT2A1,UGT2B4,NR0B2,ABCB11,SLC4A4,ABCC3,SLC22A8,ABCG2,NR1H4,ABCC4,SLCO1B1,SLC22A7,SLC27A5,A…
Post-translational changes / Protein degradation	BP	GO:1904666	regulation of ubiquitin protein ligase activity	0.049	-0.321[-0.508, -0.133]	0.096	22	CDC20,GOLGA2,MAD2L1,PLK1,PTEN,RAB1A,RPL5,RPL11,RPS7,CDC14B,RPL23,BAG2,DNM1L,MAD2L2,UBE2C,FBXO5,UBE2S,FZR1,GORASP1,USP44,MASTL,CDC20B
Post-transcriptional changes	BP	GO:0000491	small nucleolar ribonucleoprotein complex assembly	0.049	-0.504[-0.795, -0.212]	0.149	6	SNU13,TAF9,NUFIP1,ZNHIT6,PIH1D1,NAF1
Transcription regulation	BP	GO:0031935	regulation of chromatin silencing	0.046	-0.253[-0.395, -0.112]	0.072	21	APOBEC1,DNMT1,HMGA1,PHF2,SETDB1,TRIM28,MORC2,PHF8,TASOR,SIRT1,ASF1A,SIN3A,PPHLN1,SIRT6,MPHOSPH8,RESF1,ATF7IP,ZNF304,AICDA,MIER1,TET1
Transcription regulation	BP	GO:0031936	negative regulation of chromatin silencing	0.043	-0.406[-0.625, -0.187]	0.112	7	APOBEC1,HMGA1,PHF2,PHF8,ASF1A,AICDA,TET1
Vesicles	BP	GO:1903306	negative regulation of regulated secretory pathway	0.043	0.258[0.116, 0.399]	0.072	22	ABR,ADRA2A,BCR,CEACAM1,FCGR2B,FOXF1,FMR1,GNAI2,HLA-F,HMOX1,IL13RA2,LGALS9,RAP1A,RAP1B,REST,STXBP3,SYT4,CD84,CD300A,TRIM9,CBARP,CCR2
