# Supplementary material for: Functional Signatures in Non-Small-Cell Lung Cancer: A Systematic Review and Meta-Analysis of Sex-Based Differences in Transcriptomic Studies
Source: Cancers (Basel). 2021 Jan 5;13(1):143. doi: 10.3390/cancers13010143 (PMC7796260; doi:10.3390/cancers13010143)
Supplement: Supplementary file 1 [file cancers-13-00143-s001.zip › supplementary/SupplementaryTableS5.xlsx]

## Sheet: S5
Table S5: Genes of significant GO terms and KEGG pathways in functional meta-analysis. Frecuency indicates the number of functions in which each gene is involved.
Gene	Frequency	Functions
A2M	4	GO:0007596,GO:0007599,GO:0050817,GO:0050878
AADAT	1	hsa00380
AANAT	1	hsa00380
ABAT	5	GO:0007596,GO:0007599,GO:0050817,GO:0050878,GO:0032892
ABCA12	2	GO:0001894,GO:0050878
ABCA4	1	GO:0001894
ABCB1	1	hsa04976
ABCB11	1	hsa04976
ABCB4	1	hsa04976
ABCC2	2	GO:0015732,hsa04976
ABCC3	1	hsa04976
ABCC4	2	GO:0015732,hsa04976
ABCC8	1	hsa04930
ABCG2	1	hsa04976
ABCG5	1	hsa04976
ABCG8	1	hsa04976
ABL1	10	GO:0060563,GO:0032663,GO:0032743,GO:0042100,GO:0050851,GO:0050853,GO:0001841,GO:0001843,GO:0014020,GO:0060606
ABR	4	GO:0002691,GO:0043301,GO:0002685,GO:1903306
ABRAXAS1	2	GO:0006282,GO:0045739
ACACA	1	GO:0001894
ACACB	3	GO:0045833,GO:0045922,GO:0050995
ACADL	2	GO:0045833,GO:0045922
ACADVL	2	GO:0045833,GO:0045922
ACAT1	1	hsa00380
ACAT2	1	hsa00380
ACE2	1	GO:0032892
ACER1	1	GO:0050878
ACER2	1	GO:0072331
ACKR1	2	GO:1990868,GO:1990869
ACKR2	2	GO:1990868,GO:1990869
ACKR3	3	GO:1990868,GO:1990869,hsa04060
ACKR4	2	GO:1990868,GO:1990869
ACMSD	1	hsa00380
ACOD1	1	GO:0002922
ACPP	2	GO:0035587,GO:0035588
ACTB	5	GO:0007596,GO:0007599,GO:0050817,GO:0001894,GO:0050878
ACTG1	5	GO:0007596,GO:0007599,GO:0050817,GO:0001894,GO:0050878
ACTN4	2	GO:0038061,GO:1901222
ACTR2	2	GO:0006282,GO:0045739
ACVR1	1	hsa04060
ACVR1B	1	hsa04060
ACVR2A	1	hsa04060
ACVR2B	1	hsa04060
ADA	12	GO:0050878,GO:0002821,GO:0002824,GO:0030890,GO:0042100,GO:0046635,GO:0050851,GO:0050854,GO:0046638,GO:0002685,GO:0035587,GO:0035588
ADAM10	4	GO:0072676,GO:0072678,GO:2000401,GO:0002685
ADAM17	7	GO:1901992,GO:0072676,GO:0072678,GO:2000401,GO:0002685,GO:0005126,hsa04330
ADAM8	6	GO:0002691,GO:0001894,GO:0072676,GO:0072678,GO:2000401,GO:0002685
ADAMTS1	1	GO:1901992
ADAMTS13	4	GO:0007596,GO:0007599,GO:0050817,GO:0050878
ADAMTS18	4	GO:0007596,GO:0007599,GO:0050817,GO:0050878
ADAR	1	hsa04623
ADCY1	3	GO:0050878,hsa04972,hsa04976
ADCY2	3	GO:0050878,hsa04972,hsa04976
ADCY3	3	GO:0050878,hsa04972,hsa04976
ADCY4	3	GO:0050878,hsa04972,hsa04976
ADCY5	5	GO:0050878,GO:0035587,GO:0035588,hsa04972,hsa04976
ADCY6	3	GO:0050878,hsa04972,hsa04976
ADCY7	3	GO:0050878,hsa04972,hsa04976
ADCY8	3	GO:0050878,hsa04972,hsa04976
ADCY9	3	GO:0050878,hsa04972,hsa04976
ADCYAP1	3	GO:0002438,GO:0002861,GO:0002864
ADD1	2	GO:0001894,GO:0048873
ADD2	1	GO:0061756
ADGRF5	1	GO:0001894
ADGRG3	2	GO:0038061,GO:1901222
ADGRV1	1	GO:0001894
ADIPOQ	3	GO:0030851,GO:0070208,hsa04930
ADIPOR1	2	GO:0038061,GO:1901222
ADM	5	GO:0050878,GO:0001841,GO:0001843,GO:0014020,GO:0060606
ADORA1	7	GO:0050878,GO:0002685,GO:0045833,GO:0050995,GO:0035587,GO:0035588,GO:0043576
ADORA2A	7	GO:0007596,GO:0007599,GO:0050817,GO:0050878,GO:0035587,GO:0035588,GO:0032892
ADORA2B	2	GO:0035587,GO:0035588
ADORA3	2	GO:0035587,GO:0035588
ADRA2A	7	GO:0007596,GO:0007599,GO:0050817,GO:0050878,GO:0045833,GO:0050995,GO:1903306
ADRA2B	4	GO:0007596,GO:0007599,GO:0050817,GO:0050878
ADRA2C	4	GO:0007596,GO:0007599,GO:0050817,GO:0050878
ADRB2	1	GO:0001894
ADTRP	7	GO:0007596,GO:0007599,GO:0050817,GO:0050878,GO:0072676,GO:2000401,GO:0002685
AEN	1	GO:0072331
AFMID	1	hsa00380
AGER	9	GO:0002691,GO:0038061,GO:0042108,GO:0045408,GO:0045410,GO:1901222,GO:0002685,GO:0043506,GO:0046328
AGO1	2	GO:0038061,GO:1901222
AGO3	2	GO:0038061,GO:1901222
AGR2	1	GO:0050878
AGT	2	GO:0010744,GO:0032892
AGTR1	1	GO:0010744
AGTR2	1	GO:0032303
AHR	1	GO:0042100
AHSG	1	GO:0006953
AICDA	6	GO:0006216,GO:0009972,GO:0046087,GO:0046133,GO:0031935,GO:0031936
AIDA	2	GO:0043506,GO:0046328
AIF1	5	GO:1901992,GO:0072676,GO:0072678,GO:2000401,GO:0002685
AIFM1	1	hsa04210
AIM2	1	hsa04623
AIPL1	1	GO:0001894
AIRE	4	GO:0072676,GO:0072678,GO:2000401,GO:0002685
AK3	4	GO:0007596,GO:0007599,GO:0050817,GO:0050878
AKAP1	4	GO:0007596,GO:0007599,GO:0050817,GO:0050878
AKAP10	4	GO:0007596,GO:0007599,GO:0050817,GO:0050878
AKAP12	1	GO:0042108
AKIP1	2	GO:0038061,GO:1901222
AKIRIN1	1	GO:0002685
AKR1B1	2	GO:0001894,GO:0050878
AKR1C3	1	GO:0045833
AKT1	17	GO:0072331,GO:1901796,GO:1901992,GO:0038061,GO:0072676,GO:2000401,GO:0002685,GO:0045833,GO:0045922,GO:0050995,GO:0046328,hsa04210,hsa04620,hsa04662,hsa04664,hsa05160,hsa04973
AKT2	6	hsa04210,hsa04620,hsa04662,hsa04664,hsa05160,hsa04973
AKT3	8	GO:0001894,GO:0048873,hsa04210,hsa04620,hsa04662,hsa04664,hsa05160,hsa04973
ALB	1	GO:0001894
ALDH1B1	1	hsa00380
ALDH2	1	hsa00380
ALDH3A2	1	hsa00380
ALDH7A1	1	hsa00380
ALDH9A1	1	hsa00380
ALK	1	GO:0038061
ALOX12	4	GO:0007596,GO:0007599,GO:0050817,GO:0050878
ALOX12B	1	GO:0050878
ALOX15B	1	GO:0010744
ALOXE3	1	GO:0050878
ALX1	4	GO:0001841,GO:0001843,GO:0014020,GO:0060606
AMBP	1	GO:0046328
AMH	2	GO:0005126,hsa04060
AMHR2	1	hsa04060
AMY1A	1	hsa04973
AMY1B	1	hsa04973
AMY1C	1	hsa04973
AMY2A	2	hsa04973,hsa04972
AMY2B	2	hsa04973,hsa04972
ANGPT1	1	GO:0002701
ANKRD1	2	GO:0072331,GO:1901796
ANKRD11	1	GO:0001894
ANKRD17	1	GO:1901992
ANKRD2	2	GO:0072331,GO:1901796
ANO6	7	GO:0007596,GO:0007599,GO:0050817,GO:0050878,GO:0002685,GO:0035587,GO:0035590
ANPEP	1	hsa04640
ANXA1	9	GO:0002821,GO:0002824,GO:0002827,GO:0032663,GO:0032743,GO:0042088,GO:0046635,GO:0046638,GO:0002685
ANXA2	1	GO:0050878
ANXA5	4	GO:0007596,GO:0007599,GO:0050817,GO:0050878
ANXA7	2	GO:0007599,GO:0050878
ANXA8	4	GO:0007596,GO:0007599,GO:0050817,GO:0050878
AOC1	1	hsa00380
AOX1	1	hsa00380
AP3B1	6	GO:0007596,GO:0007599,GO:0050817,GO:0050878,GO:0046635,GO:0046638
AP3D1	2	GO:0046635,GO:0046638
APAF1	5	GO:0001841,GO:0001843,GO:0014020,GO:0060606,hsa04210
APBB1	2	GO:0006282,GO:0045739
APCS	1	GO:0006953
APEX1	1	GO:1901992
APH1A	1	hsa04330
APLN	2	GO:0050878,GO:0043576
APLNR	1	GO:0050878
APOA1	1	GO:0002701
APOA2	5	GO:0002701,GO:0042108,GO:0045414,GO:0045833,GO:0050995
APOB	1	GO:0010744
APOBEC1	8	GO:0045833,GO:0006216,GO:0009972,GO:0045006,GO:0046087,GO:0046133,GO:0031935,GO:0031936
APOBEC2	4	GO:0006216,GO:0009972,GO:0046087,GO:0046133
APOBEC3A	5	GO:0006216,GO:0009972,GO:0045006,GO:0046087,GO:0046133
APOBEC3B	4	GO:0006216,GO:0009972,GO:0046087,GO:0046133
APOBEC3C	4	GO:0006216,GO:0009972,GO:0046087,GO:0046133
APOBEC3D	5	GO:0006216,GO:0009972,GO:0045006,GO:0046087,GO:0046133
APOBEC3F	5	GO:0006216,GO:0009972,GO:0045006,GO:0046087,GO:0046133
APOBEC3G	5	GO:0006216,GO:0009972,GO:0045006,GO:0046087,GO:0046133
APOBEC3H	5	GO:0006216,GO:0009972,GO:0045006,GO:0046087,GO:0046133
APOC1	3	GO:0045833,GO:0045922,GO:0050995
APOC2	1	GO:0045833
APOC3	3	GO:0045833,GO:0045922,GO:0050995
APOD	5	GO:0072676,GO:0072678,GO:2000401,GO:0002685,GO:0045833
APOE	6	GO:0007596,GO:0007599,GO:0050817,GO:0097090,GO:0050878,GO:0045833
APOH	4	GO:0007596,GO:0007599,GO:0050817,GO:0050878
APOL2	1	GO:0006953
APP	13	GO:1901992,GO:0099054,GO:0099172,GO:0038061,GO:0042108,GO:0045408,GO:0045410,GO:0072676,GO:0072678,GO:1901222,GO:2000401,GO:0002685,GO:0046328
APPL2	2	GO:0045833,GO:0045922
APRT	1	GO:0050878
AQP1	2	GO:0050878,hsa04976
AQP2	1	GO:0050878
AQP3	1	GO:0050878
AQP4	2	GO:0050878,hsa04976
AQP5	1	GO:0050878
AQP8	1	hsa04976
AQP9	1	hsa04976
AR	1	GO:0060513
ARAF	1	hsa05160
ARF6	2	GO:0099054,GO:0099172
ARG1	1	GO:0002701
ARG2	2	GO:0032620,GO:0032660
ARHGAP35	4	GO:0001841,GO:0001843,GO:0014020,GO:0060606
ARHGEF5	2	GO:0043506,GO:0046328
ARID1A	4	GO:0001841,GO:0001843,GO:0014020,GO:0060606
ARID3A	1	GO:0072331
ARL6IP1	1	GO:0032892
ARMS2	1	GO:0001894
ARRB1	4	GO:0007596,GO:0007599,GO:0050817,GO:0050878
ARRB2	4	GO:0007596,GO:0007599,GO:0050817,GO:0050878
ARTN	1	GO:0072676
ARX	1	GO:0021892
ASCL1	2	GO:0060563,GO:0021892
ASF1A	2	GO:0031935,GO:0031936
ASMT	1	hsa00380
ASS1	1	GO:0006953
ATAD5	6	GO:0072331,GO:1901796,GO:0002821,GO:0002824,GO:0030890,GO:0042100
ATF7IP	1	GO:0031935
ATG12	1	hsa04622
ATG5	2	GO:0050878,hsa04622
ATM	4	GO:0072331,GO:1901796,GO:0042100,hsa04210
ATOH1	2	GO:0060563,GO:0042491
ATP1A1	4	GO:0045833,hsa04973,hsa04972,hsa04976
ATP1A2	4	GO:0043576,hsa04973,hsa04972,hsa04976
ATP1A3	3	hsa04973,hsa04972,hsa04976
ATP1A4	3	hsa04973,hsa04972,hsa04976
ATP1B1	3	hsa04973,hsa04972,hsa04976
ATP1B2	3	hsa04973,hsa04972,hsa04976
ATP1B3	3	hsa04973,hsa04972,hsa04976
ATP1B4	3	hsa04973,hsa04972,hsa04976
ATP2A1	1	hsa04972
ATP2A2	1	hsa04972
ATP2A3	1	hsa04972
ATP2B1	1	hsa04972
ATP2B2	1	hsa04972
ATP2B3	1	hsa04972
ATP2B4	1	hsa04972
ATP5PF	2	GO:0015732,GO:0032303
ATP6AP1	1	GO:0001894
ATP6V1B1	1	GO:0050878
ATP7A	1	GO:0050878
ATP7B	1	GO:0050878
ATR	2	GO:0072331,GO:1901796
ATRIP	2	GO:0072331,GO:1901796
ATRX	1	GO:0072331
AUNIP	1	GO:0006282
AURKA	2	GO:0072331,GO:1901796
AURKB	2	GO:0072331,GO:1901796
AVP	2	GO:0050878,GO:0032892
AVPR1A	1	GO:0032892
AVPR2	2	GO:0007599,GO:0050878
AXIN1	1	GO:0046328
AXIN2	1	GO:0006282
AZGP1	1	GO:0001894
AZI2	1	hsa04622
AZU1	1	GO:0042108
B2M	3	GO:0001894,GO:0002821,GO:0002824
B9D1	1	GO:0060563
BAAT	1	hsa04976
BABAM1	2	GO:0006282,GO:0045739
BABAM2	3	GO:0006282,GO:0045739,GO:0005126
BAD	2	hsa04210,hsa05160
BAG2	1	GO:1904666
BAG3	1	GO:0070841
BAG5	1	GO:0070841
BAG6	1	GO:0072331
BAMBI	1	GO:0005126
BANP	2	GO:0072331,GO:1901796
BARD1	3	GO:0072331,GO:1901796,GO:0001894
BATF	1	GO:0072331
BAX	7	GO:0072331,GO:0001894,GO:0048873,GO:0042100,GO:0050851,GO:0050853,hsa04210
BBS1	1	GO:0001894
BBS10	1	GO:0001894
BBS12	1	GO:0001894
BBS2	1	GO:0001894
BBS4	5	GO:0001894,GO:0001841,GO:0001843,GO:0014020,GO:0060606
BCAR1	2	GO:0050851,GO:0050853
BCCIP	1	GO:0060563
BCL10	10	GO:0038095,GO:0042108,GO:0045414,GO:0050851,GO:0050854,GO:0001841,GO:0001843,GO:0014020,GO:0060606,hsa04662
BCL2	11	GO:0072331,GO:1901796,GO:0001894,GO:0048873,GO:0030890,GO:0036037,GO:0042100,GO:0050851,GO:0050853,GO:0043374,hsa04210
BCL2L1	1	hsa04210
BCL2L12	2	GO:0072331,GO:1901796
BCL3	7	GO:0072331,GO:0032733,GO:0038061,GO:0042088,GO:0042108,GO:0045414,GO:1901222
BCL6	3	GO:0002701,GO:0030890,GO:0042100
BCR	4	GO:0002691,GO:0043301,GO:0002685,GO:1903306
BDKRB1	1	GO:0002685
BDKRB2	2	GO:0072331,GO:1901796
BEX3	1	GO:0005126
BGLAP	1	GO:0001894
BID	2	GO:0005126,hsa04210
BIRC2	5	GO:0002756,GO:0038061,GO:1901222,hsa04210,hsa04621
BIRC3	4	GO:0002756,GO:0038061,hsa04210,hsa04621
BIRC7	2	GO:0043506,GO:0046328
BLK	4	GO:0050851,GO:0050853,GO:0050854,GO:0050855
BLM	3	GO:0072331,GO:1901796,hsa03440
BLNK	1	hsa04662
BLOC1S3	4	GO:0007596,GO:0007599,GO:0050817,GO:0050878
BLOC1S4	4	GO:0007596,GO:0007599,GO:0050817,GO:0050878
BMERB1	1	GO:1903975
BMP2	3	GO:0060563,GO:0045833,hsa04060
BMP4	5	GO:0001841,GO:0001843,GO:0014020,GO:0060513,GO:0060606
BMP5	4	GO:0002685,GO:0045833,GO:0001841,GO:0014020
BMP7	6	GO:0038061,GO:1901222,GO:0001841,GO:0014020,GO:0060513,hsa04060
BMPR1A	1	hsa04060
BMPR1B	1	hsa04060
BMPR2	1	hsa04060
BOK	1	GO:0072331
BOP1	2	GO:0072331,GO:1901796
BPIFA1	1	GO:0050878
BRAF	1	hsa05160
BRCA1	6	GO:0072331,GO:1901796,GO:0006282,GO:0045739,GO:0045833,GO:0045922
BRCA2	2	GO:0072331,hsa03440
BRCC3	2	GO:0006282,GO:0045739
BRD4	1	GO:1901992
BRD7	2	GO:0072331,GO:1901796
BRIP1	2	GO:0072331,GO:1901796
BRPF1	2	GO:0072331,GO:1901796
BSCL2	2	GO:0045833,GO:0050995
BST1	3	GO:0002691,GO:0002685,hsa04972
BST2	1	GO:0002701
BTC	1	GO:0050878
BTG2	1	GO:0072331
BTK	12	GO:0002438,GO:0002821,GO:0002824,GO:0002861,GO:0002863,GO:0002864,GO:0038095,GO:0042100,GO:0050851,GO:0050853,hsa04662,hsa04664
BTN2A2	2	GO:0050851,GO:0050854
BTN3A1	1	GO:0050851
BTRC	3	GO:0038061,GO:0038095,GO:0050851
C10orf99	5	GO:0072676,GO:0072678,GO:2000401,GO:0002685,GO:0005126
C17orf99	2	GO:0002821,GO:0002824
C1GALT1C1	4	GO:0007596,GO:0007599,GO:0050817,GO:0050878
C1QBP	5	GO:0007596,GO:0007599,GO:0050817,GO:0050878,GO:0002685
C1QC	1	GO:0030851
C1QTNF1	5	GO:0007596,GO:0007599,GO:0050817,GO:0050878,GO:0070208
C1QTNF2	1	GO:0070208
C1QTNF3	2	GO:0038061,GO:1901222
C1QTNF4	2	GO:0038061,GO:1901222
C1QTNF6	1	GO:0070208
C3	8	GO:0002438,GO:0002821,GO:0002824,GO:0002861,GO:0002863,GO:0002864,GO:0002922,GO:0006957
C3AR1	1	GO:0002685
C4BPA	1	GO:0002923
C4BPB	5	GO:0007596,GO:0007599,GO:0050817,GO:0050878,GO:0002923
C5	3	GO:0006957,GO:0002685,GO:0005126
C5AR1	2	GO:0099172,GO:0002685
C5AR2	1	GO:0002685
C6	1	GO:0002922
C7	1	GO:0006957
C8A	1	GO:0006957
C8B	1	GO:0006957
C8G	1	GO:0006957
C9	1	GO:0006957
CA2	3	GO:0001894,hsa04972,hsa04976
CACNA1A	1	hsa04930
CACNA1B	1	hsa04930
CACNA1C	1	hsa04930
CACNA1D	2	hsa04930,hsa04973
CACNA1E	1	hsa04930
CACNA1F	2	GO:0050851,GO:0050854
CACNA1G	1	hsa04930
CACNB3	1	GO:0050851
CAD	1	GO:0050878
CADM4	1	GO:0005126
CALCA	1	GO:0001894
CALM1	1	GO:0038095
CALR	3	GO:0038061,GO:1901222,GO:0002685
CAMK1D	1	GO:0002685
CAPN1	1	hsa04210
CAPN2	1	hsa04210
CAPZA1	4	GO:0007596,GO:0007599,GO:0050817,GO:0050878
CAPZA2	4	GO:0007596,GO:0007599,GO:0050817,GO:0050878
CAPZB	4	GO:0007596,GO:0007599,GO:0050817,GO:0050878
CARD10	2	GO:0038061,GO:1901222
CARD11	8	GO:0030890,GO:0032663,GO:0032743,GO:0038095,GO:0042100,GO:0042108,GO:0050851,hsa04662
CARD14	2	GO:0038061,GO:1901222
CARD18	1	hsa04621
CARD6	1	hsa04621
CARD8	1	hsa04621
CARD9	4	GO:0032663,GO:0045408,GO:0046328,hsa04621
CARM1	1	GO:0072331
CARMIL1	4	GO:0007596,GO:0007599,GO:0050817,GO:0050878
CARTPT	1	GO:0001894
CASP1	2	hsa04621,hsa04623
CASP10	2	hsa04210,hsa04622
CASP2	1	GO:0072331
CASP3	3	GO:0042100,GO:0005126,hsa04210
CASP5	1	hsa04621
CASP6	1	hsa04210
CASP7	1	hsa04210
CASP8	6	GO:0002756,GO:0005126,hsa04210,hsa04620,hsa04621,hsa04622
CASP8AP2	1	GO:0005126
CASP9	1	hsa04210
CAT	1	hsa00380
CAV1	4	GO:0007596,GO:0007599,GO:0050817,GO:0050878
CBARP	1	GO:1903306
CBFA2T3	1	GO:0030851
CBFB	8	GO:0036037,GO:0046635,GO:0050851,GO:0050853,GO:0050854,GO:0050855,GO:0043374,GO:0046638
CBLN1	2	GO:0099054,GO:0099172
CBLN2	2	GO:0099054,GO:0099172
CBX5	4	GO:0007596,GO:0007599,GO:0050817,GO:0050878
CBX8	2	GO:0006282,GO:0045739
CC2D2A	4	GO:0001841,GO:0001843,GO:0014020,GO:0060606
CCDC66	1	GO:0001894
CCK	1	GO:0032892
CCKAR	1	hsa04972
CCL1	5	GO:0032620,GO:0032660,GO:0002685,GO:0005126,hsa04060
CCL11	3	GO:0005126,hsa04060,hsa05310
CCL13	2	GO:0005126,hsa04060
CCL14	1	hsa04060
CCL15	1	hsa04060
CCL16	1	hsa04060
CCL17	2	GO:0005126,hsa04060
CCL18	1	hsa04060
CCL19	13	GO:0002821,GO:0002824,GO:0002827,GO:0038061,GO:0042088,GO:0046635,GO:1901222,GO:0046638,GO:0002685,GO:0005126,GO:0043506,GO:0046328,hsa04060
CCL2	7	GO:0072676,GO:0072678,GO:2000401,GO:0002685,GO:0005126,hsa04060,hsa04621
CCL20	6	GO:0072676,GO:0072678,GO:2000401,GO:0002685,GO:0005126,hsa04060
CCL21	12	GO:0002691,GO:0072676,GO:0072678,GO:2000401,GO:0061756,GO:1904994,GO:0002685,GO:1990868,GO:1990869,GO:0005126,GO:0046328,hsa04060
CCL22	1	hsa04060
CCL23	2	GO:0005126,hsa04060
CCL24	3	GO:0002685,GO:0005126,hsa04060
CCL25	6	GO:0002691,GO:0061756,GO:1904994,GO:0002685,GO:0005126,hsa04060
CCL26	6	GO:0072676,GO:0072678,GO:1990868,GO:1990869,GO:0005126,hsa04060
CCL27	2	GO:0005126,hsa04060
CCL28	6	GO:0002691,GO:0061756,GO:1904994,GO:0002685,GO:0005126,hsa04060
CCL3	8	GO:1903975,GO:0072676,GO:0072678,GO:2000401,GO:0002685,GO:0005126,hsa04060,hsa04620
CCL3L1	1	hsa04060
CCL3L3	1	hsa04060
CCL4	7	GO:0072676,GO:2000401,GO:0002685,GO:0005126,hsa04060,hsa04620,hsa04623
CCL4L1	2	hsa04060,hsa04623
CCL4L2	2	hsa04060,hsa04623
CCL5	11	GO:0072676,GO:0072678,GO:2000401,GO:0002685,GO:1990868,GO:1990869,GO:0005126,hsa04060,hsa04620,hsa04621,hsa04623
CCL7	5	GO:0072676,GO:2000401,GO:0002685,GO:0005126,hsa04060
CCL8	2	GO:0002685,hsa04060
CCN1	2	GO:0090154,GO:2000304
CCN2	2	GO:0001894,GO:0046328
CCN3	3	GO:0038061,GO:1901222,GO:0002685
CCNB1	2	GO:0072331,GO:1901992
CCND1	2	GO:1901992,GO:0050878
CCND2	1	GO:1901992
CCNE1	1	GO:1901992
CCR1	4	GO:0002685,GO:1990868,GO:1990869,hsa04060
CCR10	3	GO:1990868,GO:1990869,hsa04060
CCR2	25	GO:0002691,GO:1903975,GO:0001894,GO:0048873,GO:0002821,GO:0002824,GO:0002827,GO:0032663,GO:0032743,GO:0042088,GO:0042108,GO:0043301,GO:0046635,GO:0072676,GO:0072678,GO:2000401,GO:0061756,GO:1904994,GO:1904996,GO:0002685,GO:1990868,GO:1990869,GO:0005126,GO:1903306,hsa04060
CCR3	3	GO:1990868,GO:1990869,hsa04060
CCR4	3	GO:1990868,GO:1990869,hsa04060
CCR5	3	GO:1990868,GO:1990869,hsa04060
CCR6	7	GO:0072676,GO:0072678,GO:2000401,GO:0002685,GO:1990868,GO:1990869,hsa04060
CCR7	13	GO:0002438,GO:0002861,GO:0002863,GO:0002864,GO:0002922,GO:0050851,GO:0050854,GO:0072676,GO:0002685,GO:1990868,GO:1990869,GO:0046328,hsa04060
CCR8	3	GO:1990868,GO:1990869,hsa04060
CCR9	3	GO:1990868,GO:1990869,hsa04060
CCRL2	3	GO:1990868,GO:1990869,GO:0005126
CD14	5	GO:0002756,GO:0038061,GO:1901222,hsa04620,hsa04640
CD160	3	GO:0046635,GO:0050851,GO:0050854
CD163	1	GO:0006953
CD177	4	GO:0007596,GO:0007599,GO:0050817,GO:0050878
CD19	7	GO:0042100,GO:0050851,GO:0050853,GO:0050854,GO:0050855,hsa04640,hsa04662
CD1A	1	hsa04640
CD1B	1	hsa04640
CD1C	1	hsa04640
CD1D	1	hsa04640
CD1E	1	hsa04640
CD2	1	hsa04640
CD200	4	GO:0072676,GO:0072678,GO:2000401,GO:0002685
CD200R1	4	GO:0072676,GO:0072678,GO:2000401,GO:0002685
CD22	10	GO:0002701,GO:0042100,GO:0048305,GO:0050851,GO:0050853,GO:0050854,GO:0050855,GO:0051023,hsa04640,hsa04662
CD226	4	GO:0002821,GO:0002824,GO:0050851,GO:0050854
CD24	1	hsa04640
CD247	1	GO:0050851
CD27	4	GO:0038061,GO:1901222,GO:0046328,hsa04060
CD274	4	GO:0002821,GO:0002824,GO:0032733,GO:0036037
CD276	1	GO:0042108
CD28	11	GO:0002821,GO:0002824,GO:0002861,GO:0002863,GO:0032663,GO:0032733,GO:0032743,GO:0042108,GO:0046635,hsa05320,hsa04940
CD2AP	1	GO:0005126
CD300A	8	GO:0042100,GO:0043301,GO:0050851,GO:0050853,GO:0050854,GO:0050855,GO:0002685,GO:1903306
CD300LF	2	GO:0002756,GO:0005126
CD320	2	GO:0030890,GO:0042100
CD33	1	hsa04640
CD34	8	GO:0007596,GO:0007599,GO:0050817,GO:0001894,GO:0050878,GO:0032663,GO:0032733,hsa04640
CD36	6	GO:0007596,GO:0007599,GO:0050817,GO:0010744,GO:0050878,hsa04640
CD37	1	hsa04640
CD38	7	GO:0001894,GO:0030890,GO:0042100,GO:0050851,GO:0050853,hsa04640,hsa04972
CD3D	2	GO:0050851,hsa04640
CD3E	6	GO:0032663,GO:0032743,GO:0042108,GO:0046635,GO:0050851,hsa04640
CD3G	2	GO:0050851,hsa04640
CD4	7	GO:0002821,GO:0002824,GO:0032663,GO:0032743,GO:0042108,GO:0050851,hsa04640
CD40	14	GO:0007596,GO:0007599,GO:0050817,GO:0050878,GO:0002821,GO:0002824,GO:0030890,GO:0042100,GO:0048305,GO:0051023,hsa04060,hsa04620,hsa05310,hsa05320
CD40LG	14	GO:0007596,GO:0007599,GO:0050817,GO:0050878,GO:0032733,GO:0042100,GO:0048305,GO:0051023,GO:0005126,GO:0043506,GO:0046328,hsa04060,hsa05310,hsa05320
CD44	3	GO:0072331,GO:1901796,hsa04640
CD46	1	GO:0032733
CD5	1	hsa04640
CD55	2	GO:0046635,hsa04640
CD59	5	GO:0007596,GO:0007599,GO:0050817,GO:0050878,hsa04640
CD6	1	GO:0002438
CD7	1	hsa04640
CD70	2	GO:0005126,hsa04060
CD72	1	hsa04662
CD74	5	GO:0072331,GO:1901796,GO:0030890,GO:0042100,GO:0002685
CD79A	4	GO:0042100,GO:0050851,GO:0050853,hsa04662
CD79B	1	hsa04662
CD80	12	GO:0002821,GO:0002824,GO:0002827,GO:0032663,GO:0032743,GO:0042088,GO:0042108,GO:0046635,GO:0046638,hsa04620,hsa05320,hsa04940
CD81	14	GO:0002821,GO:0002824,GO:0002861,GO:0002863,GO:0030890,GO:0042100,GO:0046635,GO:0050851,GO:0050853,GO:0050854,GO:0050855,GO:0002685,hsa04662,hsa05160
CD83	5	GO:0032663,GO:0032733,GO:0032743,GO:0046635,GO:0046638
CD84	2	GO:0043301,GO:1903306
CD86	8	GO:0032663,GO:0032743,GO:0042108,GO:0046635,GO:0046638,hsa04620,hsa05320,hsa04940
CD8A	1	hsa04640
CD8B	1	hsa04640
CD9	6	GO:0007596,GO:0007599,GO:0050817,GO:0050878,GO:0002685,hsa04640
CD96	1	GO:0002701
CD99L2	5	GO:0002691,GO:0072676,GO:0072678,GO:2000401,GO:0002685
CDA	4	GO:0006216,GO:0009972,GO:0046087,GO:0046133
CDADC1	5	GO:0006216,GO:0009972,GO:0045006,GO:0046087,GO:0046133
CDC14B	1	GO:1904666
CDC20	1	GO:1904666
CDC20B	1	GO:1904666
CDC25C	1	GO:0072331
CDC34	1	GO:0070841
CDC42	4	GO:0007596,GO:0007599,GO:0050817,GO:0050878
CDC6	1	GO:1901992
CDC7	1	GO:1901992
CDCA5	1	GO:1901992
CDH2	2	GO:0060563,GO:0097104
CDH23	1	GO:0001894
CDH3	1	GO:0001894
CDH5	1	GO:0005126
CDHR1	1	GO:0001894
CDIP1	1	GO:0072331
CDK1	2	GO:0072331,GO:1901992
CDK10	1	GO:1901992
CDK2	2	GO:0072331,GO:1901796
CDK4	1	GO:1901992
CDK5	2	GO:0072331,GO:1901796
CDK5R1	2	GO:0072331,GO:1901796
CDK5RAP3	2	GO:0072331,GO:1901796
CDK9	1	GO:0006282
CDKN1A	4	GO:0072331,GO:0030890,GO:0042100,hsa05160
CDKN1B	1	GO:0072331
CDO1	1	GO:0050878
CDT1	1	GO:1901992
CEACAM1	11	GO:0007596,GO:0007599,GO:0050817,GO:0050878,GO:0043301,GO:0050851,GO:0050854,GO:0030851,GO:0045833,GO:0045922,GO:1903306
CEBPA	1	GO:0030851
CEBPB	3	GO:0060563,GO:0006953,GO:0045408
CEBPE	1	GO:0030851
CEBPG	3	GO:0006282,GO:0045739,GO:0042108
CEL	2	GO:0050878,hsa04972
CELA2A	1	hsa04972
CELA2B	1	hsa04972
CELA3A	1	hsa04972
CELA3B	1	hsa04972
CELSR1	4	GO:0001841,GO:0001843,GO:0014020,GO:0060606
CERS2	1	GO:1903975
CFB	1	GO:0006957
CFD	1	GO:0006957
CFH	1	GO:0006957
CFHR5	1	GO:0006957
CFL1	2	GO:0001841,GO:0014020
CFLAR	2	GO:0005126,hsa04210
CFP	1	GO:0006957
CFTR	3	GO:0050878,hsa04972,hsa04976
CGA	1	hsa05320
CGAS	1	GO:0006282
CH25H	1	GO:0072676
CHD3	2	GO:0072331,GO:1901796
CHD4	3	GO:0072331,GO:1901796,GO:0099172
CHD5	2	GO:0072331,GO:1901796
CHEK1	3	GO:0072331,GO:1901796,GO:0006282
CHEK2	2	GO:0072331,GO:1901796
CHI3L1	2	GO:0038061,GO:1901222
CHMP4B	1	GO:0001894
CHP1	2	hsa04210,hsa04662
CHP2	2	hsa04210,hsa04662
CHRM1	1	GO:0050878
CHRM3	2	GO:0050878,hsa04972
CHRNB2	2	GO:0030890,GO:0042100
CHUK	11	GO:0002756,GO:0038061,GO:0038095,GO:0050851,hsa04210,hsa04620,hsa04621,hsa04622,hsa04623,hsa04662,hsa05160
CIB1	2	GO:1990868,GO:1990869
CIB2	1	GO:0001894
CIDEA	2	GO:0045833,GO:0050995
CIR1	1	hsa04330
CKLF	2	GO:0072676,GO:0005126
CLCA1	1	hsa04972
CLCA2	1	hsa04972
CLCA4	1	hsa04972
CLCF1	6	GO:0002821,GO:0002824,GO:0030890,GO:0042100,GO:0005126,hsa04060
CLDN1	2	GO:0050878,hsa05160
CLDN10	1	hsa05160
CLDN11	1	hsa05160
CLDN14	1	hsa05160
CLDN15	1	hsa05160
CLDN16	1	hsa05160
CLDN17	1	hsa05160
CLDN18	2	GO:0001894,hsa05160
CLDN19	1	hsa05160
CLDN2	1	hsa05160
CLDN20	1	hsa05160
CLDN22	1	hsa05160
CLDN23	1	hsa05160
CLDN3	1	hsa05160
CLDN4	2	GO:0050878,hsa05160
CLDN5	1	hsa05160
CLDN6	1	hsa05160
CLDN7	1	hsa05160
CLDN8	1	hsa05160
CLDN9	1	hsa05160
CLEC1B	4	GO:0007596,GO:0007599,GO:0050817,GO:0050878
CLEC4A	1	GO:0036037
CLIC1	4	GO:0007596,GO:0007599,GO:0050817,GO:0050878
CLRN1	3	GO:0060563,GO:0001894,GO:0042491
CLSTN3	2	GO:0099054,GO:0099172
CLU	1	GO:0070841
CMKLR1	3	GO:0002685,GO:1990868,GO:1990869
CMTM3	4	GO:0050851,GO:0050853,GO:0050854,GO:0050855
CNGB1	1	GO:0001894
CNIH4	1	GO:0005126
CNOT1	1	GO:0072331
CNOT10	1	GO:0072331
CNOT11	1	GO:0072331
CNOT2	1	GO:0072331
CNOT3	1	GO:0072331
CNOT4	1	GO:0072331
CNOT6	1	GO:0072331
CNOT6L	1	GO:0072331
CNOT7	1	GO:0072331
CNOT8	1	GO:0072331
CNOT9	1	GO:0072331
CNR1	9	GO:0001660,GO:0002438,GO:0002861,GO:0002863,GO:0002864,GO:0006953,GO:0045833,GO:0045922,GO:0050995
CNTF	2	GO:0005126,hsa04060
CNTFR	1	hsa04060
CNTN2	4	GO:0097090,GO:0035587,GO:0035588,GO:0021892
CNTN5	2	GO:0099054,GO:0099172
COBL	4	GO:0001841,GO:0001843,GO:0014020,GO:0060606
COL1A1	6	GO:0007596,GO:0007599,GO:0050817,GO:0048407,GO:0050878,GO:0070208
COL1A2	6	GO:0007596,GO:0007599,GO:0050817,GO:0048407,GO:0050878,GO:0070208
COL2A1	2	GO:0048407,GO:0001894
COL3A1	5	GO:0007596,GO:0007599,GO:0050817,GO:0048407,GO:0050878
COL4A1	1	GO:0048407
COL5A1	1	GO:0048407
COL6A1	2	GO:0048407,GO:0070208
COL6A2	1	GO:0070208
COMP	4	GO:0007596,GO:0007599,GO:0050817,GO:0050878
COPA	1	GO:0050878
COPS5	1	GO:0046328
COPS8	2	GO:0038061,GO:1901222
CORO1A	2	GO:0001894,GO:0048873
CORO2B	1	GO:0050878
COX2	1	GO:0050878
CPA1	1	hsa04972
CPA2	1	hsa04972
CPA3	1	hsa04972
CPB1	1	hsa04972
CPB2	5	GO:0007596,GO:0007599,GO:0050817,GO:0050878,hsa04972
CPE	1	hsa04940
CPNE1	2	GO:0038061,GO:1901222
CR1	3	GO:0002923,GO:0006957,hsa04640
CR2	3	GO:0042100,hsa04640,hsa04662
CRADD	1	GO:0072331
CREB1	1	GO:0050878
CREB3	1	GO:0002685
CREBBP	1	hsa04330
CRK	4	GO:0072676,GO:0072678,GO:2000401,GO:0002685
CRKL	6	GO:1903975,GO:0050851,GO:0072676,GO:0072678,GO:2000401,GO:0002685
CRLF1	1	GO:0005126
CRLF2	1	hsa04060
CROCC	1	GO:0001894
CRP	1	GO:0006953
CRTC3	2	GO:0045833,GO:0050995
CSF1	8	GO:0010744,GO:1903975,GO:0001894,GO:0048873,GO:0002685,GO:0005126,hsa04060,hsa04640
CSF1R	3	GO:0001894,hsa04060,hsa04640
CSF2	5	GO:0010744,GO:0005126,hsa04060,hsa04640,hsa04664
CSF2RA	2	hsa04060,hsa04640
CSF2RB	2	hsa04210,hsa04060
CSF3	3	GO:0030851,hsa04060,hsa04640
CSF3R	2	hsa04060,hsa04640
CSK	2	GO:0001894,GO:0050851
CSN2	1	GO:0050878
CSN3	1	GO:0050878
CSNK2A1	2	GO:0072331,GO:1901796
CSNK2A2	2	GO:0072331,GO:1901796
CSNK2B	2	GO:0072331,GO:1901796
CSRP1	4	GO:0007596,GO:0007599,GO:0050817,GO:0050878
CST4	1	GO:0001894
CTBP1	1	hsa04330
CTBP2	1	hsa04330
CTF1	2	GO:0005126,hsa04060
CTHRC1	4	GO:0001841,GO:0001843,GO:0014020,GO:0060606
CTLA4	4	GO:0042100,GO:0050851,GO:0050853,hsa05320
CTNNB1	1	GO:0001894
CTPS1	1	GO:0042100
CTRB1	1	hsa04972
CTRL	1	hsa04972
CTSH	1	GO:0001894
CTSK	2	GO:0001894,hsa04620
CUBN	1	GO:0001894
CUEDC2	1	GO:0002701
CUL1	3	GO:0038061,GO:0038095,GO:0050851
CUL3	1	GO:1901992
CUL4A	3	GO:1901992,GO:0006282,GO:0030851
CUL4B	1	GO:1901992
CX3CL1	2	GO:0005126,hsa04060
CX3CR1	6	GO:1903975,GO:0061756,GO:0002685,GO:1990868,GO:1990869,hsa04060
CXADR	1	GO:0001894
CXCL1	2	hsa04060,hsa04621
CXCL10	11	GO:0072676,GO:0072678,GO:2000401,GO:0002685,GO:1990868,GO:1990869,GO:0005126,hsa04060,hsa04620,hsa04622,hsa04623
CXCL11	7	GO:0072676,GO:0072678,GO:1990868,GO:1990869,GO:0005126,hsa04060,hsa04620
CXCL12	11	GO:0002691,GO:0072676,GO:0072678,GO:2000401,GO:0061756,GO:1904994,GO:0002685,GO:1990868,GO:1990869,GO:0005126,hsa04060
CXCL13	6	GO:0072676,GO:0072678,GO:2000401,GO:0002685,GO:0005126,hsa04060
CXCL14	5	GO:0072676,GO:2000401,GO:0002685,GO:0005126,hsa04060
CXCL16	2	GO:0005126,hsa04060
CXCL17	1	GO:0002685
CXCL2	2	hsa04060,hsa04621
CXCL3	2	GO:0005126,hsa04060
CXCL5	1	hsa04060
CXCL6	2	GO:0005126,hsa04060
CXCL8	7	GO:0002685,GO:0005126,hsa04060,hsa04620,hsa04621,hsa04622,hsa05160
CXCL9	3	GO:0005126,hsa04060,hsa04620
CXCR1	3	GO:1990868,GO:1990869,hsa04060
CXCR2	5	GO:0002438,GO:0002685,GO:1990868,GO:1990869,hsa04060
CXCR3	6	GO:0072676,GO:0072678,GO:0002685,GO:1990868,GO:1990869,hsa04060
CXCR4	3	GO:1990868,GO:1990869,hsa04060
CXCR5	3	GO:1990868,GO:1990869,hsa04060
CXCR6	3	GO:1990868,GO:1990869,hsa04060
CYBA	1	GO:0050878
CYBB	1	GO:0042108
CYC1	1	GO:0006122
CYCS	1	hsa04210
CYLD	6	GO:0038061,GO:0050851,GO:0050854,GO:1901222,GO:0046328,hsa04622
CYP11B2	1	GO:0050878
CYP19A1	1	GO:0002685
CYP1A1	2	GO:1901992,hsa00380
CYP1A2	1	hsa00380
CYP1B1	1	hsa00380
CYP26B1	1	GO:0050878
CYP27B1	1	GO:0045833
CYP3A4	1	hsa04976
CYP4A11	3	GO:0050878,GO:0032303,GO:0032892
CYP4F11	4	GO:0007596,GO:0007599,GO:0050817,GO:0050878
CYP4F12	1	GO:0050878
CYP4F2	6	GO:0007596,GO:0007599,GO:0050817,GO:0050878,GO:0032303,GO:0032892
CYP7A1	3	GO:0045833,GO:0045922,hsa04976
CYP7B1	1	GO:0072676
CYREN	1	GO:0006282
CYTB	1	GO:0006122
CYTL1	1	GO:0001894
DAB2IP	4	GO:0045833,GO:0005126,GO:0043506,GO:0046328
DACT1	1	GO:0046328
DAPK2	1	GO:0002685
DAPP1	1	hsa04662
DAXX	2	GO:0043506,GO:0046328
DBF4B	1	GO:1901992
DBNL	2	GO:0043506,GO:0046328
DCANP1	1	GO:0050878
DCSTAMP	1	GO:0001894
DDC	1	hsa00380
DDIT4	1	GO:0072331
DDR1	1	GO:0050878
DDT	2	GO:0002685,GO:0005126
DDX11	2	GO:0006282,GO:0045739
DDX3X	2	GO:1901992,hsa04622
DDX3Y	1	hsa04622
DDX5	2	GO:0072331,GO:1901796
DDX58	3	hsa04622,hsa04623,hsa05160
DEAF1	4	GO:0001841,GO:0001843,GO:0014020,GO:0060606
DEF8	1	GO:0001894
DEFA1	2	GO:0072676,GO:0072678
DEFA1B	2	GO:0072676,GO:0072678
DEFB1	1	GO:0005126
DEFB106A	1	GO:0005126
DEFB106B	1	GO:0005126
DEFB4A	1	GO:0005126
DEK	1	GO:0006282
DENND1B	1	GO:0050851
DFFA	1	hsa04210
DFFB	1	hsa04210
DGAT2	2	GO:0045833,GO:0045922
DGKA	4	GO:0007596,GO:0007599,GO:0050817,GO:0050878
DGKB	4	GO:0007596,GO:0007599,GO:0050817,GO:0050878
DGKD	4	GO:0007596,GO:0007599,GO:0050817,GO:0050878
DGKE	4	GO:0007596,GO:0007599,GO:0050817,GO:0050878
DGKG	4	GO:0007596,GO:0007599,GO:0050817,GO:0050878
DGKH	4	GO:0007596,GO:0007599,GO:0050817,GO:0050878
DGKI	4	GO:0007596,GO:0007599,GO:0050817,GO:0050878
DGKK	4	GO:0007596,GO:0007599,GO:0050817,GO:0050878
DGKQ	4	GO:0007596,GO:0007599,GO:0050817,GO:0050878
DGKZ	4	GO:0007596,GO:0007599,GO:0050817,GO:0050878
DHODH	1	GO:0050878
DHRS7B	1	GO:0030851
DHX58	1	hsa04622
DHX9	2	GO:0006282,GO:0045739
DICER1	1	GO:0038061
DKK1	4	GO:0099054,GO:0099172,GO:0043506,GO:0046328
DKK3	1	GO:0045833
DKKL1	1	GO:0045833
DLC1	4	GO:0001841,GO:0001843,GO:0014020,GO:0060606
DLGAP5	1	GO:1901992
DLL1	3	GO:0060563,GO:0042491,hsa04330
DLL3	1	hsa04330
DLL4	1	hsa04330
DLX1	1	GO:0021892
DLX2	1	GO:0021892
DLX3	1	GO:0060563
DMTN	4	GO:0007596,GO:0007599,GO:0050817,GO:0050878
DNA2	2	GO:0072331,GO:1901796
DNAJA1	2	GO:0043506,GO:0046328
DNAJA4	1	GO:0070841
DNAJB1	1	GO:0070841
DNAJB2	1	GO:0070841
DNAJB6	1	GO:0070841
DNAJB8	1	GO:0070841
DNM1L	1	GO:1904666
DNMT1	1	GO:0031935
DNTT	1	hsa04640
DOCK1	4	GO:0007596,GO:0007599,GO:0050817,GO:0050878
DOCK11	4	GO:0007596,GO:0007599,GO:0050817,GO:0050878
DOCK6	4	GO:0007596,GO:0007599,GO:0050817,GO:0050878
DOCK8	10	GO:0007596,GO:0007599,GO:0050817,GO:0050878,GO:0072676,GO:0072678,GO:2000401,GO:0002685,GO:1990868,GO:1990869
DOCK9	4	GO:0007596,GO:0007599,GO:0050817,GO:0050878
DRAM2	1	GO:0001894
DRD1	1	GO:0021892
DRD2	2	GO:0050878,GO:0021892
DSPP	1	GO:0060563
DTL	1	GO:1901992
DTNBP1	6	GO:0007596,GO:0007599,GO:0050817,GO:0050878,GO:0043506,GO:0046328
DTX1	1	hsa04330
DTX2	1	hsa04330
DTX3	1	hsa04330
DTX3L	3	GO:0006282,GO:0045739,hsa04330
DTX4	1	hsa04330
DUSP1	3	GO:0002685,GO:1990868,GO:1990869
DUSP10	2	GO:0043506,GO:0046328
DUSP19	2	GO:0043506,GO:0046328
DUSP22	2	GO:0050851,GO:0050854
DUSP3	3	GO:0050851,GO:0050854,GO:0046328
DVL1	3	GO:0099054,GO:0099172,hsa04330
DVL2	7	GO:0001841,GO:0001843,GO:0014020,GO:0043506,GO:0046328,GO:0060606,hsa04330
DVL3	3	GO:0043506,GO:0046328,hsa04330
DYRK1A	2	GO:0072331,GO:1901796
DYRK2	2	GO:0072331,GO:1901796
DYRK3	2	GO:0072331,GO:1901796
DYSF	1	GO:0002685
E2F1	1	GO:0072331
E2F2	1	GO:0072331
E2F4	1	GO:0072331
E2F7	1	GO:0072331
E2F8	1	GO:0072331
EBI3	3	GO:0042088,GO:0042108,GO:0046635
ECHS1	1	hsa00380
ECM1	5	GO:0072676,GO:0072678,GO:2000401,GO:0002685,GO:0005126
EDA	4	GO:0038061,GO:1901222,GO:0005126,hsa04060
EDA2R	3	GO:0072331,GO:0046328,hsa04060
EDAR	3	GO:0038061,GO:1901222,hsa04060
EDN1	14	GO:0007596,GO:0007599,GO:0050817,GO:0050878,GO:0038061,GO:1901222,GO:0002685,GO:1990868,GO:1990869,GO:0015732,GO:0032303,GO:0032892,GO:0043506,GO:0046328
EDN2	1	GO:0002685
EDN3	1	GO:0002685
EDNRB	3	GO:0050878,GO:0001660,GO:0006953
EEF1E1	2	GO:0072331,GO:1901796
EFNA5	1	GO:0005126
EFNB2	2	GO:0099054,GO:0099172
EGF	2	hsa04060,hsa05160
EGFR	9	GO:1901992,GO:0006282,GO:0045739,GO:0001894,GO:0038061,GO:1901222,GO:0046328,hsa04060,hsa05160
EGR1	1	GO:0042108
EHD1	4	GO:0007596,GO:0007599,GO:0050817,GO:0050878
EHD2	4	GO:0007596,GO:0007599,GO:0050817,GO:0050878
EHD3	4	GO:0007596,GO:0007599,GO:0050817,GO:0050878
EHHADH	1	hsa00380
EHMT1	2	GO:0072331,GO:1901796
EHMT2	2	GO:0072331,GO:1901796
EIF2AK1	1	hsa05160
EIF2AK2	3	GO:0038061,GO:1901222,hsa05160
EIF2AK3	1	hsa05160
EIF2AK4	2	GO:0002821,hsa05160
EIF2B1	1	GO:0050851
EIF2B2	1	GO:0050851
EIF2B3	1	GO:0050851
EIF2B4	1	GO:0050851
EIF2B5	1	GO:0050851
EIF2S1	1	hsa05160
EIF3E	1	hsa05160
EIF4G1	3	GO:1901992,GO:0099054,GO:0099172
ELANE	7	GO:0002691,GO:0042108,GO:0045414,GO:0061756,GO:1904994,GO:1904996,GO:0002685
ELF1	4	GO:0050851,GO:0050853,GO:0050854,GO:0050855
ELF2	4	GO:0050851,GO:0050853,GO:0050854,GO:0050855
ELL3	2	GO:0072331,GO:1901796
ELOVL1	1	GO:0050878
EME1	1	hsa03440
EMILIN1	1	GO:0002685
EMP2	1	GO:0050878
EMX1	1	GO:0060563
ENDOD1	1	hsa04210
ENDOG	1	hsa04210
ENG	1	GO:0005126
ENPP4	4	GO:0007596,GO:0007599,GO:0050817,GO:0050878
ENTPD1	4	GO:0007596,GO:0007599,GO:0050817,GO:0050878
ENTPD2	4	GO:0007596,GO:0007599,GO:0050817,GO:0050878
ENTPD4	1	GO:0046133
EOMES	2	GO:0036037,GO:0043374
EP300	5	GO:0072331,GO:1901796,GO:0038061,GO:1901222,hsa04330
EPAS1	1	GO:0001894
EPHA4	2	GO:0043506,GO:0046328
EPHB1	1	GO:0046328
EPHB2	2	GO:0097104,GO:0050878
EPHX1	1	hsa04976
EPO	4	GO:0006953,GO:0005126,hsa04060,hsa04640
EPOR	2	hsa04060,hsa04640
EPX	1	hsa05310
ERAP1	1	GO:0005126
ERBB4	1	GO:0050878
ERBIN	1	hsa04621
ERCC6	5	GO:0006282,GO:0045739,GO:0001894,GO:0043506,GO:0046328
EREG	3	GO:0042108,GO:0045408,GO:0045410
ERFE	1	GO:0032892
ERLIN1	2	GO:0045833,GO:0045922
ERLIN2	2	GO:0045833,GO:0045922
ERN1	2	GO:0043506,GO:0046328
ERN2	2	GO:0043506,GO:0046328
ESPL1	1	GO:1901992
ESRP1	2	GO:0060563,GO:0042491
ESRRB	1	GO:0001894
ETFBKMT	3	GO:0045833,GO:0045922,GO:0050995
ETS1	3	GO:0061756,GO:1904994,GO:1904996
EVI2B	1	GO:0030851
EXO1	2	GO:0072331,GO:1901796
EXOG	1	hsa04210
EXOSC3	3	GO:0002821,GO:0002824,GO:0045006
EXOSC4	1	GO:0045006
EXOSC5	1	GO:0045006
EXOSC6	3	GO:0002821,GO:0002824,GO:0045006
EYA1	2	GO:0006282,GO:0045739
EYA3	2	GO:0006282,GO:0045739
EZR	3	GO:0032663,GO:0050851,GO:0050854
F10	4	GO:0007596,GO:0007599,GO:0050817,GO:0050878
F11	4	GO:0007596,GO:0007599,GO:0050817,GO:0050878
F12	4	GO:0007596,GO:0007599,GO:0050817,GO:0050878
F13A1	4	GO:0007596,GO:0007599,GO:0050817,GO:0050878
F13B	4	GO:0007596,GO:0007599,GO:0050817,GO:0050878
F2	5	GO:0007596,GO:0007599,GO:0050817,GO:0050878,GO:0006953
F2R	6	GO:0007596,GO:0007599,GO:0050817,GO:0001894,GO:0048873,GO:0050878
F2RL1	6	GO:0007596,GO:0007599,GO:0050817,GO:0050878,GO:0002685,GO:0046328
F2RL2	4	GO:0007596,GO:0007599,GO:0050817,GO:0050878
F2RL3	4	GO:0007596,GO:0007599,GO:0050817,GO:0050878
F3	4	GO:0007596,GO:0007599,GO:0050817,GO:0050878
F5	4	GO:0007596,GO:0007599,GO:0050817,GO:0050878
F7	5	GO:0007596,GO:0007599,GO:0050817,GO:0050878,GO:0002685
F8	5	GO:0007596,GO:0007599,GO:0050817,GO:0050878,GO:0006953
F9	4	GO:0007596,GO:0007599,GO:0050817,GO:0050878
FA2H	1	GO:0050878
FABP3	1	GO:0032892
FADD	12	GO:0002691,GO:0002756,GO:0002821,GO:0002824,GO:0072676,GO:0072678,GO:2000401,GO:0002685,GO:0005126,hsa04210,hsa04620,hsa04622
FAM168A	2	GO:0006282,GO:0045739
FAM20C	1	GO:0060563
FAM49B	2	GO:0002821,GO:0002824
FAP	4	GO:0007596,GO:0007599,GO:0050817,GO:0050878
FAS	4	hsa04210,hsa04060,hsa05320,hsa04940
FASLG	5	GO:0005126,hsa04210,hsa04060,hsa05320,hsa04940
FASN	1	GO:0030851
FBH1	1	GO:0006282
FBLN1	4	GO:0007596,GO:0007599,GO:0050817,GO:0050878
FBXO38	2	GO:0002821,GO:0002824
FBXO5	2	GO:1901992,GO:1904666
FBXW11	4	GO:0038061,GO:0038095,GO:0050851,GO:1901222
FBXW7	1	GO:0045833
FCER1A	3	GO:0038095,hsa04664,hsa05310
FCER1G	14	GO:0007596,GO:0007599,GO:0050817,GO:0050878,GO:0002438,GO:0002821,GO:0002824,GO:0002861,GO:0002863,GO:0002864,GO:0032733,GO:0038095,hsa04664,hsa05310
FCER2	5	GO:0002821,GO:0002824,GO:0002922,GO:0002923,hsa04640
FCGR1A	1	hsa04640
FCGR2B	15	GO:0002438,GO:0002701,GO:0002861,GO:0002864,GO:0002922,GO:0002923,GO:0042100,GO:0043301,GO:0050851,GO:0050853,GO:0050854,GO:0050855,GO:0046328,GO:1903306,hsa04662
FCRL3	7	GO:0002701,GO:0030890,GO:0042100,GO:0050851,GO:0050853,GO:0050854,GO:0050855
FEM1B	1	GO:0005126
FER	1	GO:0038095
FERMT3	4	GO:0007596,GO:0007599,GO:0050817,GO:0050878
FEZF2	1	GO:0021892
FGA	4	GO:0007596,GO:0007599,GO:0050817,GO:0050878
FGB	4	GO:0007596,GO:0007599,GO:0050817,GO:0050878
FGD2	2	GO:0043506,GO:0046328
FGF10	6	GO:1901992,GO:0006282,GO:0045739,GO:0050878,GO:0060513,GO:0060606
FGF19	2	GO:0045833,GO:0046328
FGF8	1	GO:0060563
FGFR1	2	GO:0060563,GO:0042491
FGG	4	GO:0007596,GO:0007599,GO:0050817,GO:0050878
FH	2	GO:0001894,GO:0048873
FHIT	1	GO:0072331
FIBP	4	GO:0007596,GO:0007599,GO:0050817,GO:0050878
FIGNL1	1	GO:0006282
FKBP1A	1	GO:0005126
FKTN	1	GO:0046328
FLG	1	GO:0050878
FLG2	1	GO:0050878
FLI1	2	GO:0007599,GO:0050878
FLNA	4	GO:0007596,GO:0007599,GO:0050817,GO:0050878
FLT1	1	hsa04060
FLT3	2	hsa04060,hsa04640
FLT3LG	4	GO:0001894,GO:0048873,hsa04060,hsa04640
FLT4	2	GO:0046328,hsa04060
FMC1	2	GO:0045833,GO:0050995
FMN2	2	GO:0006282,GO:0045739
FMR1	1	GO:1903306
FN1	1	GO:0006953
FOLR1	4	GO:0001841,GO:0001843,GO:0014020,GO:0060606
FOS	3	GO:0038095,hsa04620,hsa04662
FOXA2	4	GO:0007596,GO:0007599,GO:0050817,GO:0050878
FOXB1	1	GO:0050878
FOXC1	3	GO:0001894,GO:1990868,GO:1990869
FOXF1	2	GO:0043301,GO:1903306
FOXJ1	2	GO:0002923,GO:0045408
FOXM1	3	GO:0072331,GO:0006282,GO:0045739
FOXO3	1	GO:0072331
FOXP1	4	GO:0050851,GO:0050853,GO:0050854,GO:0050855
FOXP3	9	GO:0002701,GO:0002821,GO:0002824,GO:0032620,GO:0032660,GO:0032663,GO:0046635,GO:0050851,GO:0046638
FPR2	1	GO:0002685
FRS2	1	GO:0005126
FSHB	1	GO:0001894
FTO	1	GO:0043576
FUS	2	GO:0006282,GO:0045739
FUZ	4	GO:0001841,GO:0001843,GO:0014020,GO:0060606
FXYD2	3	hsa04973,hsa04972,hsa04976
FYB1	1	GO:0050851
FYB2	1	GO:0050851
FYN	6	GO:0007596,GO:0007599,GO:0050817,GO:0050878,GO:0050851,hsa04664
FZD1	6	GO:0099054,GO:0099172,GO:0001841,GO:0001843,GO:0014020,GO:0060606
FZD10	2	GO:0043506,GO:0046328
FZD2	4	GO:0001841,GO:0001843,GO:0014020,GO:0060606
FZD3	4	GO:0001841,GO:0001843,GO:0014020,GO:0060606
FZD4	2	GO:0043506,GO:0046328
FZD5	4	GO:0002821,GO:0002824,GO:0043506,GO:0046328
FZD6	8	GO:0007596,GO:0007599,GO:0050817,GO:0050878,GO:0001841,GO:0001843,GO:0014020,GO:0060606
FZD7	1	GO:0046328
FZD8	2	GO:0043506,GO:0046328
FZR1	1	GO:1904666
G6PC	1	hsa04973
G6PC2	1	hsa04973
GAB2	2	GO:0038095,hsa04664
GAD1	1	hsa04940
GAD2	1	hsa04940
GADD45A	2	GO:0072331,GO:0046328
GADD45B	1	GO:0046328
GADD45G	1	GO:0046328
GAS6	6	GO:0007596,GO:0007599,GO:0050817,GO:0050878,GO:0072676,GO:0002685
GATA1	7	GO:0007596,GO:0007599,GO:0050817,GO:0001894,GO:0048873,GO:0050878,GO:0030851
GATA2	7	GO:0007596,GO:0007599,GO:0050817,GO:0001894,GO:0048873,GO:0050878,GO:0030851
GATA3	11	GO:0007596,GO:0007599,GO:0050817,GO:0050878,GO:0002438,GO:0002821,GO:0002824,GO:0032663,GO:0050851,GO:0072676,GO:0005126
GATA4	4	GO:0007596,GO:0007599,GO:0050817,GO:0050878
GATA5	4	GO:0007596,GO:0007599,GO:0050817,GO:0050878
GATA6	4	GO:0007596,GO:0007599,GO:0050817,GO:0050878
GBA	1	GO:0050878
GBP1	3	GO:0032663,GO:0050851,GO:0050854
GCDH	1	hsa00380
GCK	1	hsa04930
GCNT1	1	GO:0061756
GCNT2	1	GO:0001894
GCSAM	7	GO:0050851,GO:0050853,GO:0050854,GO:0050855,GO:0072676,GO:2000401,GO:0002685
GCSAML	7	GO:0050851,GO:0050853,GO:0050854,GO:0050855,GO:0072676,GO:2000401,GO:0002685
GDF5	1	hsa04060
GDF7	1	GO:0001841
GFI1	1	GO:0045833
GGCX	4	GO:0007596,GO:0007599,GO:0050817,GO:0050878
GH1	2	GO:0005126,hsa04060
GH2	1	hsa04060
GHR	1	hsa04060
GHRHR	1	GO:0050878
GHRL	1	GO:0045408
GHSR	1	GO:0045408
GIGYF2	2	GO:0001894,GO:0048873
GJA1	1	GO:0050878
GJA5	1	GO:0050878
GLI2	1	GO:0060513
GLI3	2	GO:0046635,GO:0046638
GLMN	7	GO:0032663,GO:0032743,GO:0042108,GO:0001841,GO:0001843,GO:0014020,GO:0060606
GLRA1	1	GO:0043576
GLS	1	GO:0043576
GML	1	GO:0072331
GNA11	4	GO:0007596,GO:0007599,GO:0050817,GO:0050878
GNA12	4	GO:0007596,GO:0007599,GO:0050817,GO:0050878
GNA13	4	GO:0007596,GO:0007599,GO:0050817,GO:0050878
GNA14	4	GO:0007596,GO:0007599,GO:0050817,GO:0050878
GNA15	4	GO:0007596,GO:0007599,GO:0050817,GO:0050878
GNAI2	2	GO:0050878,GO:1903306
GNAQ	5	GO:0007596,GO:0007599,GO:0050817,GO:0050878,hsa04972
GNAS	7	GO:0007596,GO:0007599,GO:0050817,GO:0001894,GO:0050878,hsa04972,hsa04976
GNAT3	1	hsa04973
GNB1	5	GO:0007596,GO:0007599,GO:0050817,GO:0050878,GO:0070208
GNG2	4	GO:0007596,GO:0007599,GO:0050817,GO:0050878
GOLGA2	1	GO:1904666
GOLPH3	1	GO:0061756
GORASP1	1	GO:1904666
GOT2	1	GO:0050878
GP1BA	5	GO:0007596,GO:0007599,GO:0050817,GO:0050878,hsa04640
GP1BB	5	GO:0007596,GO:0007599,GO:0050817,GO:0050878,hsa04640
GP5	5	GO:0007596,GO:0007599,GO:0050817,GO:0050878,hsa04640
GP6	4	GO:0007596,GO:0007599,GO:0050817,GO:0050878
GP9	5	GO:0007596,GO:0007599,GO:0050817,GO:0050878,hsa04640
GPAT4	1	GO:0050878
GPC4	2	GO:0099054,GO:0099172
GPER1	2	GO:0032957,GO:0045833
GPI	4	GO:0007599,GO:0050878,GO:0048305,GO:0051023
GPLD1	2	GO:0045833,GO:0050995
GPR15	2	GO:0072676,GO:0072678
GPR17	3	GO:0002861,GO:1990868,GO:1990869
GPR171	4	GO:0035587,GO:0035588,GO:0035589,GO:0035590
GPR18	3	GO:0036037,GO:0043374,GO:0002685
GPR183	5	GO:1903975,GO:0030890,GO:0042100,GO:0072676,GO:0072678
GPR34	4	GO:0035587,GO:0035588,GO:0035589,GO:0035590
GPR35	2	GO:1990868,GO:1990869
GPR55	1	GO:0001894
GPR75	2	GO:1990868,GO:1990869
GPR87	4	GO:0035587,GO:0035588,GO:0035589,GO:0035590
GPS2	5	GO:0050851,GO:0050853,GO:0050854,GO:0050855,GO:0046328
GPSM3	1	GO:0002685
GPX1	1	GO:0002861
GRAP2	2	GO:0038095,GO:0050851
GRB2	5	GO:0038095,GO:0005126,hsa04662,hsa04664,hsa05160
GREM1	4	GO:0038061,GO:1901222,GO:0002685,GO:0005126
GRHL1	1	GO:0050878
GRHL2	4	GO:0001841,GO:0001843,GO:0014020,GO:0060606
GRHL3	5	GO:0050878,GO:0001841,GO:0001843,GO:0014020,GO:0060606
GRIK2	1	GO:0046328
GRIN1	1	GO:0043576
GSK3B	2	hsa04662,hsa05160
GSTP1	2	GO:0043506,GO:0046328
GSX2	1	GO:0043576
GTSE1	1	GO:0072331
GUCA1B	1	GO:0050878
GUCA2B	1	GO:0050878
GYPA	1	hsa04640
GZMB	2	hsa05320,hsa04940
H2AFX	2	GO:0006282,GO:0045739
H3F3A	4	GO:0007596,GO:0007599,GO:0050817,GO:0050878
H3F3B	4	GO:0007596,GO:0007599,GO:0050817,GO:0050878
HAAO	1	hsa00380
HACD3	2	GO:0043506,GO:0046328
HADH	1	hsa00380
HADHA	1	hsa00380
HAMP	1	GO:0006953
HAS2	1	GO:0050878
HAVCR2	4	GO:0032663,GO:0038061,GO:0042088,GO:1901222
HAX1	1	GO:0030851
HBB	4	GO:0007596,GO:0007599,GO:0050817,GO:0050878
HBD	4	GO:0007596,GO:0007599,GO:0050817,GO:0050878
HBE1	4	GO:0007596,GO:0007599,GO:0050817,GO:0050878
HBG1	4	GO:0007596,GO:0007599,GO:0050817,GO:0050878
HBG2	4	GO:0007596,GO:0007599,GO:0050817,GO:0050878
HCAR2	2	GO:0045833,GO:0050995
HCLS1	1	GO:0030851
HDAC1	7	GO:0072331,GO:1901796,GO:0007596,GO:0007599,GO:0050817,GO:0050878,hsa04330
HDAC10	2	GO:0006282,GO:0045739
HDAC2	7	GO:0072331,GO:1901796,GO:0007596,GO:0007599,GO:0050817,GO:0050878,hsa04330
HDAC3	1	GO:0046328
HDAC6	1	GO:0070841
HDAC7	3	GO:0032663,GO:0038061,GO:1901222
HEG1	1	GO:0050878
HELB	1	GO:0006282
HES1	3	GO:0060563,GO:0042491,hsa04330
HES5	3	GO:0060563,GO:0042491,hsa04330
HEXIM1	2	GO:0072331,GO:1901796
HEY2	2	GO:0060563,GO:0042491
HFE	3	GO:0002701,GO:0006953,GO:0036037
HGF	2	GO:0032733,hsa04060
HIC1	2	GO:0072331,GO:1901796
HIF1A	5	GO:0050878,GO:1990868,GO:1990869,GO:0001841,GO:0014020
HINT1	1	GO:0072331
HIPK1	2	GO:0072331,GO:1901796
HIPK2	3	GO:0072331,GO:1901796,GO:0046328
HIPK3	2	GO:0043506,GO:0046328
HIPK4	2	GO:0072331,GO:1901796
HIST1H3A	4	GO:0007596,GO:0007599,GO:0050817,GO:0050878
HIST1H3B	4	GO:0007596,GO:0007599,GO:0050817,GO:0050878
HIST1H3C	4	GO:0007596,GO:0007599,GO:0050817,GO:0050878
HIST1H3D	4	GO:0007596,GO:0007599,GO:0050817,GO:0050878
HIST1H3E	4	GO:0007596,GO:0007599,GO:0050817,GO:0050878
HIST1H3F	4	GO:0007596,GO:0007599,GO:0050817,GO:0050878
HIST1H3G	4	GO:0007596,GO:0007599,GO:0050817,GO:0050878
HIST1H3H	4	GO:0007596,GO:0007599,GO:0050817,GO:0050878
HIST1H3I	4	GO:0007596,GO:0007599,GO:0050817,GO:0050878
HIST1H3J	4	GO:0007596,GO:0007599,GO:0050817,GO:0050878
HIST2H3A	4	GO:0007596,GO:0007599,GO:0050817,GO:0050878
HIST2H3C	4	GO:0007596,GO:0007599,GO:0050817,GO:0050878
HIST2H3D	4	GO:0007596,GO:0007599,GO:0050817,GO:0050878
HK1	2	hsa04930,hsa04973
HK2	3	GO:0050878,hsa04930,hsa04973
HK3	2	hsa04930,hsa04973
HKDC1	2	hsa04930,hsa04973
HLA-A	2	hsa05320,hsa04940
HLA-B	2	hsa05320,hsa04940
HLA-C	2	hsa05320,hsa04940
HLA-DMA	3	hsa05310,hsa05320,hsa04940
HLA-DMB	3	hsa05310,hsa05320,hsa04940
HLA-DOA	3	hsa05310,hsa05320,hsa04940
HLA-DOB	3	hsa05310,hsa05320,hsa04940
HLA-DPA1	4	GO:0050851,hsa05310,hsa05320,hsa04940
HLA-DPB1	4	GO:0050851,hsa05310,hsa05320,hsa04940
HLA-DQA1	4	GO:0050851,hsa05310,hsa05320,hsa04940
HLA-DQA2	4	GO:0050851,hsa05310,hsa05320,hsa04940
HLA-DQB1	4	GO:0050851,hsa05310,hsa05320,hsa04940
HLA-DQB2	1	GO:0050851
HLA-DRA	5	GO:0050851,hsa04640,hsa05310,hsa05320,hsa04940
HLA-DRB1	5	GO:0050851,hsa04640,hsa05310,hsa05320,hsa04940
HLA-DRB3	5	GO:0050851,hsa04640,hsa05310,hsa05320,hsa04940
HLA-DRB4	5	GO:0050851,hsa04640,hsa05310,hsa05320,hsa04940
HLA-DRB5	5	GO:0050851,hsa04640,hsa05310,hsa05320,hsa04940
HLA-E	12	GO:0002438,GO:0002821,GO:0002824,GO:0002861,GO:0002863,GO:0002864,GO:0036037,GO:0046635,GO:0048305,GO:0051023,hsa05320,hsa04940
HLA-F	7	GO:0002701,GO:0002821,GO:0002824,GO:0043301,GO:1903306,hsa05320,hsa04940
HLA-G	2	hsa05320,hsa04940
HLX	6	GO:0002821,GO:0002824,GO:0002827,GO:0042088,GO:0046635,GO:0046638
HMG20B	4	GO:0007596,GO:0007599,GO:0050817,GO:0050878
HMGA1	3	GO:0006268,GO:0031935,GO:0031936
HMGA2	1	GO:0006282
HMGB1	6	GO:0006282,GO:0045739,GO:0032733,GO:0042088,GO:0002685,GO:0046328
HMGCR	1	hsa04976
HMOX1	5	GO:0002701,GO:0042108,GO:0043301,GO:0002685,GO:1903306
HNF4A	4	GO:0007596,GO:0007599,GO:0050817,GO:0050878
HNRNPK	2	GO:0072331,GO:1901796
HOMER1	1	GO:0001894
HOMER2	2	GO:0001894,GO:0032663
HOMER3	1	GO:0032663
HOXA7	1	GO:0002685
HP	1	GO:0006953
HPS4	4	GO:0007596,GO:0007599,GO:0050817,GO:0050878
HPS5	4	GO:0007596,GO:0007599,GO:0050817,GO:0050878
HPS6	4	GO:0007596,GO:0007599,GO:0050817,GO:0050878
HPSE	4	GO:0007596,GO:0007599,GO:0050817,GO:0050878
HPX	4	GO:0002821,GO:0002824,GO:0002922,GO:0002923
HRAS	6	GO:0042088,GO:0050851,GO:0046328,hsa04662,hsa04664,hsa05160
HRG	4	GO:0007596,GO:0007599,GO:0050817,GO:0050878
HRH1	1	GO:0032957
HRNR	1	GO:0050878
HS3ST5	1	GO:0050817
HSD11B2	1	GO:0050878
HSD3B7	1	GO:0072676
HSF1	2	GO:0006282,GO:0070841
HSP90AA1	1	hsa04621
HSP90AB1	1	hsa04621
HSP90B1	1	hsa04621
HSPA1A	1	GO:0070841
HSPA1B	1	GO:0070841
HSPA2	2	GO:1901992,GO:0070841
HSPB1	6	GO:0007596,GO:0007599,GO:0050817,GO:0001894,GO:0050878,GO:0042108
HSPD1	5	GO:0002821,GO:0002824,GO:0032733,GO:0042100,hsa04940
HSPH1	1	GO:0046635
HUS1	2	GO:0072331,GO:1901796
HYAL1	1	GO:1901992
HYAL2	1	GO:0050878
IAPP	1	GO:0001894
ICA1	1	hsa04940
ICAM1	8	GO:0002691,GO:0002438,GO:0072676,GO:0072678,GO:0061756,GO:1904994,GO:1904996,GO:0002685
IDH2	1	GO:1903975
IDO1	1	hsa00380
IDO2	1	hsa00380
IFI16	1	GO:0072331
IFIH1	1	hsa04622
IFIT1	1	hsa05160
IFIT1B	1	hsa05160
IFITM1	1	hsa04662
IFNA1	10	GO:0007596,GO:0007599,GO:0050817,GO:0050878,hsa04060,hsa04620,hsa04622,hsa04623,hsa05160,hsa05320
IFNA10	10	GO:0007596,GO:0007599,GO:0050817,GO:0050878,hsa04060,hsa04620,hsa04622,hsa04623,hsa05160,hsa05320
IFNA13	10	GO:0007596,GO:0007599,GO:0050817,GO:0050878,hsa04060,hsa04620,hsa04622,hsa04623,hsa05160,hsa05320
IFNA14	11	GO:0007596,GO:0007599,GO:0050817,GO:0050878,GO:0005126,hsa04060,hsa04620,hsa04622,hsa04623,hsa05160,hsa05320
IFNA16	10	GO:0007596,GO:0007599,GO:0050817,GO:0050878,hsa04060,hsa04620,hsa04622,hsa04623,hsa05160,hsa05320
IFNA17	10	GO:0007596,GO:0007599,GO:0050817,GO:0050878,hsa04060,hsa04620,hsa04622,hsa04623,hsa05160,hsa05320
IFNA2	11	GO:0007596,GO:0007599,GO:0050817,GO:0050878,GO:0002701,hsa04060,hsa04620,hsa04622,hsa04623,hsa05160,hsa05320
IFNA21	11	GO:0007596,GO:0007599,GO:0050817,GO:0050878,GO:0005126,hsa04060,hsa04620,hsa04622,hsa04623,hsa05160,hsa05320
IFNA4	10	GO:0007596,GO:0007599,GO:0050817,GO:0050878,hsa04060,hsa04620,hsa04622,hsa04623,hsa05160,hsa05320
IFNA5	11	GO:0007596,GO:0007599,GO:0050817,GO:0050878,GO:0005126,hsa04060,hsa04620,hsa04622,hsa04623,hsa05160,hsa05320
IFNA6	10	GO:0007596,GO:0007599,GO:0050817,GO:0050878,hsa04060,hsa04620,hsa04622,hsa04623,hsa05160,hsa05320
IFNA7	10	GO:0007596,GO:0007599,GO:0050817,GO:0050878,hsa04060,hsa04620,hsa04622,hsa04623,hsa05160,hsa05320
IFNA8	11	GO:0007596,GO:0007599,GO:0050817,GO:0050878,GO:0005126,hsa04060,hsa04620,hsa04622,hsa04623,hsa05160,hsa05320
IFNAR1	3	hsa04060,hsa04620,hsa05160
IFNAR2	3	hsa04060,hsa04620,hsa05160
IFNB1	12	GO:0007596,GO:0007599,GO:0050817,GO:0050878,GO:0002701,GO:0042100,GO:0005126,hsa04060,hsa04620,hsa04622,hsa04623,hsa05160
IFNE	2	hsa04060,hsa04622
IFNG	7	GO:0032620,GO:0032660,GO:0046635,GO:0046638,GO:0005126,hsa04060,hsa04940
IFNGR1	1	hsa04060
IFNGR2	1	hsa04060
IFNK	3	GO:0005126,hsa04060,hsa04622
IFNL1	2	GO:0005126,hsa04060
IFNL2	1	hsa04060
IFNL3	1	hsa04060
IFNLR1	1	hsa04060
IFNW1	3	GO:0005126,hsa04060,hsa04622
IFT122	4	GO:0001841,GO:0001843,GO:0014020,GO:0060606
IFT172	4	GO:0001841,GO:0001843,GO:0014020,GO:0060606
IFT52	1	GO:0001841
IFT57	4	GO:0001841,GO:0001843,GO:0014020,GO:0060606
IGF1R	1	GO:0046328
IGHA1	1	GO:0001894
IGHA2	1	GO:0001894
IGHE	1	GO:0038095
IGHG3	1	GO:0001894
IGHV1-69	1	GO:0038095
IGHV1OR15-1	1	GO:0038095
IGHV2-5	1	GO:0038095
IGHV2-70	1	GO:0038095
IGHV3-11	1	GO:0038095
IGHV3-13	1	GO:0038095
IGHV3-23	1	GO:0038095
IGHV3-30	1	GO:0038095
IGHV3-33	1	GO:0038095
IGHV3-48	1	GO:0038095
IGHV3-53	1	GO:0038095
IGHV3-7	1	GO:0038095
IGHV3-9	1	GO:0038095
IGHV4-34	1	GO:0038095
IGHV4-39	1	GO:0038095
IGHV4-59	1	GO:0038095
IGKC	2	GO:0001894,GO:0038095
IGKV1-12	1	GO:0038095
IGKV1-16	1	GO:0038095
IGKV1-17	1	GO:0038095
IGKV1-39	1	GO:0038095
IGKV1-5	1	GO:0038095
IGKV1D-12	1	GO:0038095
IGKV1D-33	1	GO:0038095
IGKV1D-39	1	GO:0038095
IGKV2-28	1	GO:0038095
IGKV2-29	1	GO:0038095
IGKV2-30	1	GO:0038095
IGKV2-40	1	GO:0038095
IGKV2D-28	1	GO:0038095
IGKV2D-30	1	GO:0038095
IGKV3-15	1	GO:0038095
IGKV3-20	1	GO:0038095
IGKV3D-11	1	GO:0038095
IGKV3D-20	1	GO:0038095
IGKV4-1	1	GO:0038095
IGKV5-2	1	GO:0038095
IGLC1	1	GO:0038095
IGLC2	1	GO:0038095
IGLC3	1	GO:0038095
IGLC6	1	GO:0038095
IGLC7	1	GO:0038095
IGLV1-40	1	GO:0038095
IGLV1-44	1	GO:0038095
IGLV1-47	1	GO:0038095
IGLV1-51	1	GO:0038095
IGLV2-11	1	GO:0038095
IGLV2-14	1	GO:0038095
IGLV2-23	1	GO:0038095
IGLV2-8	1	GO:0038095
IGLV3-1	1	GO:0038095
IGLV3-19	1	GO:0038095
IGLV3-21	1	GO:0038095
IGLV3-25	1	GO:0038095
IGLV3-27	1	GO:0038095
IGLV6-57	1	GO:0038095
IGLV7-43	1	GO:0038095
IHH	3	GO:0001894,GO:0046635,GO:0046638
IKBKB	11	GO:0002756,GO:0038095,GO:0050851,hsa04210,hsa04620,hsa04621,hsa04622,hsa04623,hsa04662,hsa05160,hsa04930
IKBKE	6	GO:0002756,GO:0038061,hsa04620,hsa04622,hsa04623,hsa05160
IKBKG	10	GO:0002756,GO:0038095,GO:0050851,hsa04210,hsa04620,hsa04621,hsa04622,hsa04623,hsa04662,hsa05160
IKZF3	1	GO:0042100
IL10	7	GO:0002701,GO:0002861,GO:0042100,GO:0005126,hsa04060,hsa05310,hsa05320
IL10RA	1	hsa04060
IL10RB	1	hsa04060
IL11	3	GO:0005126,hsa04060,hsa04640
IL11RA	2	hsa04060,hsa04640
IL12A	12	GO:0002821,GO:0002824,GO:0032620,GO:0032660,GO:0042088,GO:0046635,GO:0002685,GO:0005126,hsa04060,hsa04620,hsa04622,hsa04940
IL12B	18	GO:0002821,GO:0002824,GO:0002827,GO:0002861,GO:0032620,GO:0032660,GO:0032733,GO:0038061,GO:0042088,GO:0042108,GO:0046635,GO:1901222,GO:0046638,GO:0005126,hsa04060,hsa04620,hsa04622,hsa04940
IL12RB1	8	GO:0002821,GO:0002824,GO:0002827,GO:0042088,GO:0046635,GO:0046638,GO:0005126,hsa04060
IL12RB2	1	hsa04060
IL13	6	GO:0030890,GO:0042100,GO:0005126,hsa04060,hsa04664,hsa05310
IL13RA1	1	hsa04060
IL13RA2	3	GO:0002701,GO:0043301,GO:1903306
IL15	4	GO:0032620,GO:0032660,GO:0005126,hsa04060
IL15RA	1	hsa04060
IL17A	1	hsa04060
IL17B	1	hsa04060
IL17F	4	GO:0032663,GO:0045408,GO:0045414,GO:0005126
IL17RA	1	hsa04060
IL17RB	1	hsa04060
IL18	15	GO:0010744,GO:0002821,GO:0002824,GO:0002827,GO:0032620,GO:0032660,GO:0038061,GO:0042088,GO:0046635,GO:1901222,GO:0046638,GO:0005126,hsa04060,hsa04621,hsa04623
IL18BP	1	GO:0042088
IL18R1	7	GO:0002821,GO:0002824,GO:0002827,GO:0038061,GO:0042088,GO:1901222,hsa04060
IL18RAP	2	GO:0042088,hsa04060
IL19	1	hsa04060
IL1A	10	GO:0001660,GO:0006953,GO:0032663,GO:0032743,GO:0042108,GO:0005126,hsa04210,hsa04060,hsa04640,hsa04940
IL1B	28	GO:0001660,GO:0002821,GO:0002824,GO:0002827,GO:0002922,GO:0006953,GO:0032663,GO:0032743,GO:0038061,GO:0042088,GO:0042108,GO:0045408,GO:0045410,GO:1901222,GO:0015732,GO:0032303,GO:0045833,GO:0050995,GO:0005126,GO:0032892,GO:0046328,hsa04210,hsa04060,hsa04620,hsa04621,hsa04623,hsa04640,hsa04940
IL1R1	9	GO:0002691,GO:0002821,GO:0002824,GO:0002827,GO:0042088,GO:0002685,hsa04210,hsa04060,hsa04640
IL1R2	2	hsa04060,hsa04640
IL1RAP	4	GO:0099054,GO:0099172,hsa04210,hsa04060
IL1RAPL1	3	GO:0097090,GO:0099054,GO:0099172
IL1RAPL2	2	GO:0099054,GO:0099172
IL1RL1	1	GO:0042088
IL1RN	1	GO:0005126
IL2	12	GO:0002821,GO:0002824,GO:0030890,GO:0032620,GO:0032660,GO:0042100,GO:0048305,GO:0051023,GO:0005126,hsa04060,hsa05320,hsa04940
IL20	2	GO:0005126,hsa04060
IL20RA	2	GO:0001894,hsa04060
IL20RB	8	GO:0001894,GO:0048873,GO:0002438,GO:0002861,GO:0002864,GO:0032663,GO:0032733,hsa04060
IL21	7	GO:0030890,GO:0032620,GO:0032660,GO:0042100,GO:0042108,GO:0005126,hsa04060
IL21R	1	hsa04060
IL22	3	GO:0006953,GO:0005126,hsa04060
IL22RA1	1	hsa04060
IL22RA2	1	hsa04060
IL23A	14	GO:0002821,GO:0002824,GO:0002827,GO:0032620,GO:0032660,GO:0032733,GO:0038061,GO:0042088,GO:0046635,GO:1901222,GO:0046638,GO:0002685,GO:0005126,hsa04060
IL23R	10	GO:0002821,GO:0002824,GO:0002827,GO:0032620,GO:0032660,GO:0042088,GO:0046635,GO:0046638,GO:0005126,hsa04060
IL24	1	hsa04060
IL25	3	GO:0030851,GO:0005126,hsa04060
IL26	1	hsa04060
IL27	3	GO:0042088,GO:0042108,GO:0005126
IL27RA	11	GO:0002691,GO:0002821,GO:0002824,GO:0002827,GO:0032620,GO:0032660,GO:0042088,GO:0072676,GO:0072678,GO:2000401,GO:0002685
IL2RA	2	hsa04060,hsa04640
IL2RB	1	hsa04060
IL2RG	1	hsa04060
IL3	6	GO:0005126,hsa04210,hsa04060,hsa04640,hsa04664,hsa05310
IL33	6	GO:0002701,GO:0042088,GO:0048305,GO:0051023,GO:0002685,hsa04623
IL34	1	GO:0005126
IL36A	1	GO:0005126
IL36B	1	GO:0005126
IL36RN	3	GO:0032620,GO:0032660,GO:0005126
IL37	1	GO:0005126
IL3RA	3	hsa04210,hsa04060,hsa04640
IL4	10	GO:0002821,GO:0002824,GO:0030890,GO:0042100,GO:0005126,hsa04060,hsa04640,hsa04664,hsa05310,hsa05320
IL4I1	1	hsa00380
IL4R	5	GO:0042088,GO:0046635,GO:0046638,hsa04060,hsa04640
IL5	11	GO:0030890,GO:0042100,GO:0048305,GO:0051023,GO:0030851,GO:0005126,hsa04060,hsa04640,hsa04664,hsa05310,hsa05320
IL5RA	2	hsa04060,hsa04640
IL6	20	GO:0007596,GO:0007599,GO:0050817,GO:0001894,GO:0050878,GO:0002821,GO:0002824,GO:0006953,GO:0032620,GO:0032660,GO:0042108,GO:0048305,GO:0051023,GO:0002685,GO:0005126,hsa04060,hsa04620,hsa04621,hsa04623,hsa04640
IL6R	5	GO:0006953,GO:0002685,GO:0005126,hsa04060,hsa04640
IL6ST	3	GO:0002821,GO:0005126,hsa04060
IL7	7	GO:0001894,GO:0048873,GO:0030890,GO:0042100,GO:0005126,hsa04060,hsa04640
IL7R	3	GO:0042100,hsa04060,hsa04640
IL9	3	GO:0042108,hsa04060,hsa05310
IL9R	2	hsa04060,hsa04640
ILDR2	2	GO:0001894,GO:0048873
ILK	6	GO:0007596,GO:0007599,GO:0050817,GO:0050878,GO:0038061,GO:1901222
INAVA	2	GO:0001894,GO:0032733
ING2	2	GO:0072331,GO:1901796
ING4	1	GO:0072331
ING5	2	GO:0072331,GO:1901796
INHBA	1	hsa04060
INHBB	1	hsa04060
INHBC	1	hsa04060
INHBE	1	hsa04060
INMT	1	hsa00380
INPP5D	7	GO:0001894,GO:0042100,GO:0045408,GO:0050851,GO:0030851,hsa04662,hsa04664
INPP5K	1	GO:0050878
INS	6	GO:0006953,GO:0045833,GO:0045922,GO:0050995,hsa04930,hsa04940
INSIG1	2	GO:0045833,GO:0045922
INSIG2	2	GO:0045833,GO:0045922
INSM1	1	GO:0060563
INSR	1	hsa04930
IPMK	1	GO:0032957
IQCB1	1	GO:0001894
IRAK1	7	GO:0038061,GO:1901222,GO:0061756,GO:1904994,GO:1904996,hsa04210,hsa04620
IRAK2	1	hsa04210
IRAK3	2	GO:0002701,hsa04210
IRAK4	3	GO:0005126,hsa04210,hsa04620
IRF1	8	GO:0007596,GO:0007599,GO:0050817,GO:0050878,GO:0036037,GO:0042108,GO:0043374,hsa05160
IRF2	4	GO:0007596,GO:0007599,GO:0050817,GO:0050878
IRF3	5	GO:0002756,hsa04620,hsa04622,hsa04623,hsa05160
IRF4	4	GO:0032663,GO:0032733,GO:0032743,GO:0042108
IRF5	1	hsa04620
IRF7	5	GO:0002756,hsa04620,hsa04622,hsa04623,hsa05160
IRF9	1	hsa05160
IRS1	1	hsa04930
IRS2	3	GO:0030890,GO:0042100,hsa04930
IRS4	1	hsa04930
ISG15	1	hsa04622
ITCH	2	GO:0005126,GO:0046328
ITGA1	1	hsa04640
ITGA2	6	GO:0007596,GO:0007599,GO:0050817,GO:0050878,GO:0002685,hsa04640
ITGA2B	6	GO:0007596,GO:0007599,GO:0050817,GO:0050878,GO:0002685,hsa04640
ITGA3	1	hsa04640
ITGA4	9	GO:0002691,GO:0072676,GO:0072678,GO:2000401,GO:0061756,GO:1904994,GO:1904996,GO:0002685,hsa04640
ITGA5	2	GO:0005126,hsa04640
ITGA6	1	hsa04640
ITGAM	1	hsa04640
ITGB1	1	GO:0061756
ITGB2	3	GO:0061756,GO:1904994,GO:1904996
ITGB3	7	GO:0007596,GO:0007599,GO:0050817,GO:0001894,GO:0050878,GO:0005126,hsa04640
ITGB7	3	GO:0072676,GO:0072678,GO:0061756
ITIH4	1	GO:0006953
ITK	2	GO:0038095,GO:0050851
ITPK1	5	GO:0007596,GO:0007599,GO:0050817,GO:0050878,GO:0032957
ITPKB	3	GO:0046635,GO:0046638,GO:0032957
ITPR1	5	GO:0007596,GO:0007599,GO:0050817,GO:0050878,hsa04972
ITPR2	5	GO:0007596,GO:0007599,GO:0050817,GO:0050878,hsa04972
ITPR3	5	GO:0007596,GO:0007599,GO:0050817,GO:0050878,hsa04972
JAG1	3	GO:0060563,GO:0042491,hsa04330
JAG2	3	GO:0060563,GO:0042491,hsa04330
JAGN1	1	GO:0030851
JAK1	2	GO:0005126,hsa05160
JAK2	5	GO:0007596,GO:0007599,GO:0050817,GO:0050878,GO:0005126
JAK3	2	GO:0002701,GO:0042088
JAM3	1	GO:0002685
JCHAIN	1	GO:0001894
JHY	1	GO:0050878
JMJD1C	4	GO:0007596,GO:0007599,GO:0050817,GO:0050878
JMJD7-PLA2G4B	2	hsa04664,hsa04972
JMY	2	GO:0072331,GO:1901796
JUN	3	GO:0038095,hsa04620,hsa04662
KALRN	1	GO:0050878
KARS	1	GO:0002685
KAT2A	5	GO:0001841,GO:0001843,GO:0014020,GO:0060606,hsa04330
KAT2B	1	hsa04330
KAT5	3	GO:0072331,GO:1901796,GO:0032663
KAT6A	2	GO:0072331,GO:1901796
KCNA5	1	GO:1901992
KCNJ11	1	hsa04930
KCNMA1	1	hsa04972
KCNN2	1	hsa04976
KCNN4	3	GO:0050878,GO:0050851,GO:0050854
KCNQ1	1	hsa04972
KDF1	1	GO:0050878
KDM1A	7	GO:0072331,GO:1901796,GO:0007596,GO:0007599,GO:0050817,GO:0006282,GO:0050878
KDM2B	4	GO:0001841,GO:0001843,GO:0014020,GO:0060606
KDM4D	2	GO:0006282,GO:0045739
KDM6A	4	GO:0001841,GO:0001843,GO:0014020,GO:0060606
KDR	1	hsa04060
KIAA1211	1	GO:0001894
KIF20B	4	GO:0001841,GO:0001843,GO:0014020,GO:0060606
KIT	2	hsa04060,hsa04640
KITLG	4	GO:0002685,GO:0005126,hsa04060,hsa04640
KLF4	3	GO:0045414,GO:0061756,GO:1904994
KLHL10	2	GO:0001894,GO:0048873
KLHL15	1	GO:0006282
KLHL31	1	GO:0046328
KLHL6	2	GO:0050851,GO:0050853
KLK5	1	GO:0002922
KLK7	1	GO:0002922
KLKB1	4	GO:0007596,GO:0007599,GO:0050817,GO:0050878
KLRC4-KLRK1	3	GO:0072676,GO:2000401,GO:0002685
KLRK1	3	GO:0072676,GO:2000401,GO:0002685
KMO	2	GO:0032892,hsa00380
KMT2E	1	GO:1901992
KMT5A	2	GO:0072331,GO:1901796
KNG1	4	GO:0007596,GO:0007599,GO:0050817,GO:0050878
KRAS	5	GO:0001894,GO:0048873,hsa04662,hsa04664,hsa05160
KRT1	5	GO:0007596,GO:0007599,GO:0050817,GO:0001894,GO:0050878
KRT16	1	GO:0050878
KYAT1	1	hsa00380
KYAT3	1	hsa00380
KYNU	1	hsa00380
L3MBTL1	2	GO:0072331,GO:1901796
L3MBTL3	1	GO:0030851
LACRT	2	GO:0001894,GO:0050878
LAG3	1	GO:0032663
LAT	3	GO:0038095,GO:0050851,hsa04664
LAT2	3	GO:0038095,GO:0050851,GO:0050853
LAX1	2	GO:0048305,GO:0050851
LBP	4	GO:0006953,GO:0042108,GO:0002685,hsa04620
LBR	1	GO:0030851
LCA5	1	GO:0001894
LCK	6	GO:0007596,GO:0007599,GO:0050817,GO:0050878,GO:0050851,GO:0050854
LCN1	1	GO:0001894
LCP2	7	GO:0007596,GO:0007599,GO:0050817,GO:0050878,GO:0038095,GO:0050851,hsa04664
LCT	1	hsa04973
LDB1	1	GO:0001894
LDB2	1	GO:0001894
LDLR	2	hsa05160,hsa04976
LEF1	2	GO:0042088,GO:0030851
LEP	3	GO:0061756,GO:0015732,hsa04060
LEPR	1	hsa04060
LFNG	1	hsa04330
LGALS3	3	GO:0050851,GO:0050854,GO:0002685
LGALS9	8	GO:0032733,GO:0038061,GO:0043301,GO:0046635,GO:1901222,GO:0046638,GO:0002685,GO:1903306
LGMN	1	GO:0002685
LHCGR	1	GO:0032957
LHX2	4	GO:0001841,GO:0001843,GO:0014020,GO:0060606
LHX6	1	GO:0021892
LIAS	4	GO:0001841,GO:0001843,GO:0014020,GO:0060606
LIF	2	GO:0005126,hsa04060
LIFR	2	GO:0005126,hsa04060
LILRA4	1	GO:0038095
LILRA5	1	GO:0032733
LILRB1	2	GO:0002701,GO:0036037
LILRB3	1	hsa04662
LILRB4	2	GO:0050851,GO:0050854
LIME1	1	GO:0050851
LIMS1	2	GO:0038061,GO:1901222
LIPA	2	GO:0001894,GO:0048873
LITAF	2	GO:0038061,GO:1901222
LMAN1	4	GO:0007596,GO:0007599,GO:0050817,GO:0050878
LMO4	4	GO:0001841,GO:0001843,GO:0014020,GO:0060606
LNPK	4	GO:0007596,GO:0007599,GO:0050817,GO:0050878
LOX	2	GO:1990868,GO:1990869
LPCAT1	2	GO:0001894,GO:0045833
LPL	1	GO:0010744
LPXN	4	GO:0050851,GO:0050853,GO:0050854,GO:0050855
LRCH1	6	GO:0072676,GO:0072678,GO:2000401,GO:0002685,GO:1990868,GO:1990869
LRFN3	2	GO:0099054,GO:0099172
LRFN4	2	GO:0099054,GO:0099172
LRFN5	2	GO:0099054,GO:0099172
LRG1	1	GO:0005126
LRP1	1	GO:1903975
LRP2	4	GO:0001841,GO:0001843,GO:0014020,GO:0060606
LRP4	4	GO:0097090,GO:0097104,GO:0099054,GO:0099172
LRRC19	2	GO:0038061,GO:1901222
LRRK1	1	GO:0001894
LRRTM1	2	GO:0099054,GO:0099172
LRRTM3	2	GO:0099054,GO:0099172
LRTOMT	2	GO:0060563,GO:0042491
LSM10	1	GO:1901992
LSM11	1	GO:1901992
LTA	9	GO:0002821,GO:0002824,GO:0002861,GO:0002863,GO:0002922,GO:0002923,GO:0005126,hsa04060,hsa04940
LTB	3	GO:0042108,GO:0005126,hsa04060
LTBR	2	GO:0046328,hsa04060
LTF	1	GO:0001894
LY9	2	GO:0032620,GO:0032660
LY96	2	GO:0002756,hsa04620
LYN	12	GO:0007596,GO:0007599,GO:0050817,GO:0050878,GO:0038095,GO:0050851,GO:0050853,GO:0050854,GO:0050855,GO:0002685,hsa04662,hsa04664
LYZ	1	GO:0001894
MAD2L1	1	GO:1904666
MAD2L2	5	GO:0006282,GO:0045739,GO:0002821,GO:0002824,GO:1904666
MADCAM1	4	GO:0072676,GO:2000401,GO:0061756,GO:0002685
MADD	1	GO:0005126
MAFA	1	hsa04930
MAFF	4	GO:0007596,GO:0007599,GO:0050817,GO:0050878
MAFG	4	GO:0007596,GO:0007599,GO:0050817,GO:0050878
MAFK	4	GO:0007596,GO:0007599,GO:0050817,GO:0050878
MAGEA2	1	GO:0072331
MAGEA2B	1	GO:0072331
MAGEF1	1	GO:0006282
MAGI2	1	GO:0097104
MAGI3	1	GO:0046328
MAK	1	GO:0001894
MALRD1	1	GO:0045833
MALT1	12	GO:0002821,GO:0002824,GO:0032663,GO:0032743,GO:0038061,GO:0038095,GO:0046635,GO:0050851,GO:0050854,GO:1901222,GO:0046638,hsa04662
MAML1	1	hsa04330
MAML2	1	hsa04330
MAML3	1	hsa04330
MAOA	1	hsa00380
MAOB	1	hsa00380
MAP2K1	3	hsa04620,hsa04662,hsa04664
MAP2K2	3	hsa04620,hsa04662,hsa04664
MAP2K3	2	hsa04620,hsa04664
MAP2K4	3	GO:0038095,hsa04620,hsa04664
MAP2K5	1	GO:0045414
MAP2K6	5	GO:0015732,GO:0032303,GO:0032892,hsa04620,hsa04664
MAP2K7	5	GO:0038095,GO:0043506,GO:0046328,hsa04620,hsa04664
MAP3K1	2	GO:0038095,hsa04622
MAP3K10	2	GO:0043506,GO:0046328
MAP3K11	2	GO:0043506,GO:0046328
MAP3K12	2	GO:0043506,GO:0046328
MAP3K13	2	GO:0043506,GO:0046328
MAP3K14	2	GO:0038061,hsa04210
MAP3K2	2	GO:0043506,GO:0046328
MAP3K20	2	GO:0043506,GO:0046328
MAP3K21	2	GO:0043506,GO:0046328
MAP3K4	2	GO:0043506,GO:0046328
MAP3K5	2	GO:0043506,GO:0046328
MAP3K6	2	GO:0043506,GO:0046328
MAP3K7	13	GO:0002821,GO:0002824,GO:0032663,GO:0032743,GO:0038061,GO:0038095,GO:0050851,GO:1901222,GO:0043506,GO:0046328,hsa04620,hsa04621,hsa04622
MAP3K8	1	hsa04620
MAP3K9	2	GO:0043506,GO:0046328
MAP4K1	2	GO:0043506,GO:0046328
MAP4K2	2	GO:0043506,GO:0046328
MAP4K4	1	GO:0046328
MAP4K5	2	GO:0043506,GO:0046328
MAPK1	13	GO:0007596,GO:0007599,GO:0050817,GO:0050878,GO:0038095,GO:0050851,GO:0050853,hsa04620,hsa04621,hsa04662,hsa04664,hsa05160,hsa04930
MAPK10	7	GO:0038095,hsa04620,hsa04621,hsa04622,hsa04664,hsa05160,hsa04930
MAPK11	7	GO:0072331,GO:1901796,hsa04620,hsa04621,hsa04622,hsa04664,hsa05160
MAPK12	5	hsa04620,hsa04621,hsa04622,hsa04664,hsa05160
MAPK13	5	hsa04620,hsa04621,hsa04622,hsa04664,hsa05160
MAPK14	8	GO:0072331,GO:1901796,GO:0002685,hsa04620,hsa04621,hsa04622,hsa04664,hsa05160
MAPK3	12	GO:0007596,GO:0007599,GO:0050817,GO:0050878,GO:0038095,GO:0002685,hsa04620,hsa04621,hsa04662,hsa04664,hsa05160,hsa04930
MAPK8	7	GO:0038095,hsa04620,hsa04621,hsa04622,hsa04664,hsa05160,hsa04930
MAPK8IP1	3	GO:0036037,GO:0043506,GO:0046328
MAPK8IP2	1	GO:0046328
MAPK8IP3	2	GO:0043506,GO:0046328
MAPK9	8	GO:0010744,GO:0038095,hsa04620,hsa04621,hsa04622,hsa04664,hsa05160,hsa04930
MAPKAPK2	1	GO:0042108
MAPKAPK5	2	GO:0072331,GO:1901796
MAPT	1	GO:0070841
MARCH7	2	GO:0072331,GO:1901796
MARVELD3	1	GO:0046328
MAS1	2	GO:0038061,GO:1901222
MASTL	1	GO:1904666
MAVS	3	hsa04622,hsa04623,hsa05160
MBD3	2	GO:0072331,GO:1901796
MBL2	1	GO:0006953
MC4R	1	GO:0001894
MCM2	1	GO:0006268
MCM4	1	GO:0006268
MCM6	1	GO:0006268
MCM7	1	GO:0006268
MCOLN3	2	GO:0060563,GO:0042491
MDFIC	2	GO:0043506,GO:0046328
MDGA1	2	GO:0099054,GO:0099172
MDK	5	GO:0002691,GO:0061756,GO:1904994,GO:1904996,GO:0002685
MDM1	1	GO:0001894
MDM2	3	GO:0072331,GO:1901796,GO:1901992
MDM4	2	GO:0072331,GO:1901796
MEAF6	2	GO:0072331,GO:1901796
MECOM	1	GO:0046328
MECP2	3	GO:1901992,GO:0006122,GO:0043576
MED1	1	GO:0050878
MED12	4	GO:0001841,GO:0001843,GO:0014020,GO:0060606
MEF2C	4	GO:0030890,GO:0042100,GO:0050851,GO:0050853
MEFV	1	hsa04621
MEN1	1	GO:0046328
MEPCE	1	GO:1901992
MERTK	4	GO:0007596,GO:0007599,GO:0050817,GO:0050878
MET	2	GO:0050878,hsa04060
METAP1	4	GO:0007596,GO:0007599,GO:0050817,GO:0050878
MFHAS1	1	GO:0046328
MFN2	4	GO:0007596,GO:0007599,GO:0050817,GO:0050878
MFNG	1	hsa04330
MGAM	1	hsa04973
MGMT	2	GO:0006282,GO:0045739
MIA3	3	GO:0072676,GO:2000401,GO:0002685
MIB1	1	GO:0001841
MICAL1	4	GO:0007596,GO:0007599,GO:0050817,GO:0050878
MIER1	1	GO:0031935
MIF	9	GO:0072331,GO:1901796,GO:0030890,GO:0042100,GO:0002685,GO:0015732,GO:0032303,GO:0005126,GO:0032892
MINK1	1	GO:0046328
MIR125B1	1	GO:0038061
MIR125B2	1	GO:0038061
MIR130A	1	GO:0038061
MIR132	4	GO:0038061,GO:1901222,GO:0045833,GO:0045922
MIR138-1	1	GO:0045833
MIR138-2	1	GO:0045833
MIR141	2	GO:0061756,GO:1904994
MIR146A	4	GO:0038061,GO:1901222,GO:0061756,GO:1904994
MIR147B	2	GO:0045833,GO:0045922
MIR149	2	GO:0038061,GO:1901222
MIR155	2	GO:0061756,GO:1904994
MIR182	2	GO:0038061,GO:1901222
MIR185	2	GO:0010744,GO:0045833
MIR18A	4	GO:0050851,GO:0050853,GO:0050854,GO:0050855
MIR195	1	GO:0045408
MIR19A	4	GO:0050851,GO:0050853,GO:0050854,GO:0050855
MIR19B1	1	GO:0050817
MIR19B2	1	GO:0050817
MIR204	4	GO:0038061,GO:1901222,GO:0045833,GO:0045922
MIR208A	1	GO:1901992
MIR20A	2	GO:0032620,GO:0032660
MIR21	11	GO:0072331,GO:1901796,GO:0002821,GO:0002824,GO:0038061,GO:0046635,GO:1901222,GO:0061756,GO:1904994,GO:1904996,GO:0046638
MIR214	1	GO:1901992
MIR221	5	GO:1901992,GO:1903975,GO:0006282,GO:0061756,GO:1904994
MIR222	4	GO:1901992,GO:1903975,GO:0061756,GO:1904994
MIR223	3	GO:0038061,GO:1901222,GO:0002685
MIR24-1	1	GO:0002685
MIR24-2	1	GO:0002685
MIR26A1	3	GO:0032620,GO:0032660,GO:0045408
MIR26A2	3	GO:0032620,GO:0032660,GO:0045408
MIR27A	1	GO:0038061
MIR27B	1	GO:0038061
MIR29A	1	GO:1901992
MIR29B1	2	GO:0038061,GO:1901222
MIR29B2	2	GO:0038061,GO:1901222
MIR30A	1	GO:1901992
MIR30C1	2	GO:0045833,GO:0045922
MIR30C2	4	GO:0038061,GO:1901222,GO:0045833,GO:0045922
MIR31	2	GO:0061756,GO:1904994
MIR329-1	1	GO:0038061
MIR329-2	1	GO:0038061
MIR33A	2	GO:0045833,GO:0045922
MIR34A	4	GO:0050851,GO:0050853,GO:0050854,GO:0050855
MIR361	1	GO:0045408
MIR372	1	GO:1901992
MIR431	2	GO:0099054,GO:0099172
MIR488	1	GO:0045414
MIR495	1	GO:1901992
MIR515-1	1	GO:1901992
MIR515-2	1	GO:1901992
MIR519D	1	GO:1901992
MIR520A	1	GO:1901992
MIR520B	2	GO:0002922,GO:0006957
MIR520E	2	GO:0002922,GO:0006957
MIR520H	1	GO:1901992
MIR548P	2	GO:0045833,GO:0045922
MIR590	3	GO:1901992,GO:0038061,GO:1901222
MIR766	6	GO:0038061,GO:0045408,GO:0045414,GO:1901222,GO:0045833,GO:0045922
MIR920	1	GO:0045414
MIR92A1	5	GO:0061756,GO:1904994,GO:1904996,GO:0043506,GO:0046328
MIR92A2	5	GO:0061756,GO:1904994,GO:1904996,GO:0043506,GO:0046328
MIRLET7F1	2	GO:0032620,GO:0032660
MIRLET7F2	2	GO:0032620,GO:0032660
MIRLET7G	2	GO:0061756,GO:1904994
MKKS	1	GO:0001894
MKS1	5	GO:0001894,GO:0001841,GO:0001843,GO:0014020,GO:0060606
MLH1	2	GO:0002821,GO:0002824
MLKL	2	GO:0043506,GO:0046328
MLLT6	1	GO:0050878
MME	1	hsa04640
MMP14	1	GO:0002685
MMP28	1	GO:0002685
MMP8	3	GO:0038061,GO:1901222,GO:0046328
MMRN1	4	GO:0007596,GO:0007599,GO:0050817,GO:0050878
MMS19	2	GO:0006282,GO:0045739
MNDA	3	GO:0042100,GO:0050851,GO:0050853
MORC2	1	GO:0031935
MOSPD2	1	GO:0002685
MPHOSPH8	1	GO:0031935
MPIG6B	4	GO:0007596,GO:0007599,GO:0050817,GO:0050878
MPL	7	GO:0007596,GO:0007599,GO:0050817,GO:0050878,GO:1990868,GO:1990869,hsa04060
MPP1	1	GO:0002685
MR1	1	GO:0032620
MRE11	3	GO:0072331,GO:1901796,hsa03440
MRGPRX1	1	GO:0006953
MRNIP	2	GO:0006282,GO:0045739
MS4A1	4	GO:0042100,GO:0050851,GO:0050853,hsa04640
MS4A2	3	GO:0038095,hsa04664,hsa05310
MSH2	2	GO:0002821,GO:0002824
MSN	4	GO:0072676,GO:0072678,GO:2000401,GO:0002685
MSR1	1	GO:0010744
MSTN	1	GO:0002685
MSX1	2	GO:0072331,GO:1901796
MTA2	2	GO:0072331,GO:1901796
MTA3	1	GO:1901992
MTBP	1	GO:1901992
MTCO2P12	1	GO:0050878
MTG1	1	GO:0043576
MTG2	1	GO:0043576
MTHFD1	4	GO:0001841,GO:0001843,GO:0014020,GO:0060606
MTHFD1L	4	GO:0001841,GO:0001843,GO:0014020,GO:0060606
MTHFR	4	GO:0001841,GO:0001843,GO:0014020,GO:0060606
MTOR	2	GO:0042088,hsa04930
MTX1	1	GO:0050878
MUC1	2	GO:0072331,GO:1901796
MUC13	1	GO:0001894
MUC2	1	GO:0001894
MUC4	1	GO:0001894
MUC6	1	GO:0001894
MUL1	2	GO:0043506,GO:0046328
MUS81	1	hsa03440
MYB	2	GO:0046635,GO:0046638
MYBBP1A	1	GO:0072331
MYCL	2	GO:0060563,GO:0042491
MYD88	5	GO:0032620,GO:0032660,GO:0005126,hsa04210,hsa04620
MYH9	4	GO:0007596,GO:0007599,GO:0050817,GO:0050878
MYL12A	4	GO:0007596,GO:0007599,GO:0050817,GO:0050878
MYL9	4	GO:0007596,GO:0007599,GO:0050817,GO:0050878
MYO1G	2	GO:0072676,GO:0072678
MYO5B	1	GO:0050878
MYO6	1	GO:0072331
MYO7A	2	GO:0060563,GO:0042491
MZB1	1	GO:0042100
NAF1	1	GO:0000491
NAIP	1	hsa04621
NANOS1	1	GO:0001894
NAPSA	1	GO:0001894
NAV3	1	GO:0032663
NBL1	1	GO:0002685
NBN	3	GO:0072331,GO:1901796,hsa03440
NCDN	1	GO:0001894
NCEH1	1	hsa04976
NCF1	1	GO:0046328
NCK1	1	GO:0050851
NCKAP1L	11	GO:0030890,GO:0032620,GO:0032660,GO:0036037,GO:0042100,GO:0046635,GO:0050851,GO:0050853,GO:0043374,GO:0046638,GO:0002685
NCOA1	1	GO:0050878
NCOR1	1	GO:0046328
NCOR2	2	GO:0050878,hsa04330
NCSTN	1	hsa04330
NDRG1	1	GO:0072331
NECAB2	2	GO:0035587,GO:0035588
NECTIN2	4	GO:0002821,GO:0002824,GO:0050851,GO:0050854
NEURL1	1	GO:0050878
NEUROD1	1	GO:0001894
NEUROG1	2	GO:1901992,GO:0050878
NF1	1	GO:0001894
NFAM1	4	GO:0050851,GO:0050853,GO:0050854,GO:0050855
NFAT5	6	GO:0038061,GO:1901222,GO:0061756,GO:1904994,GO:1904996,hsa04662
NFATC1	2	GO:0038095,hsa04662
NFATC2	6	GO:0030890,GO:0038095,GO:0042100,GO:0050851,GO:0050853,hsa04662
NFATC3	2	GO:0038095,hsa04662
NFATC4	1	hsa04662
NFE2	4	GO:0007596,GO:0007599,GO:0050817,GO:0050878
NFE2L2	4	GO:0007596,GO:0007599,GO:0050817,GO:0050878
NFKB1	11	GO:0010744,GO:0038095,GO:0050851,GO:0045833,hsa04210,hsa04620,hsa04621,hsa04622,hsa04623,hsa04662,hsa05160
NFKB2	1	GO:0038061
NFKBIA	9	GO:0038061,GO:1901222,hsa04210,hsa04620,hsa04621,hsa04622,hsa04623,hsa04662,hsa05160
NFKBIB	4	hsa04621,hsa04622,hsa04623,hsa04662
NFKBID	5	GO:0002821,GO:0002824,GO:0046635,GO:0050851,GO:0046638
NFKBIE	1	hsa04662
NFKBIZ	5	GO:0002821,GO:0002824,GO:0046635,GO:0050851,GO:0046638
NGF	2	GO:0005126,hsa04210
NGFR	1	hsa04060
NKAP	3	GO:0046635,GO:0030851,GO:0046638
NKX2-1	1	GO:0021892
NLGN1	5	GO:0097090,GO:0097104,GO:0099054,GO:0099172,GO:0043576
NLGN2	5	GO:0097090,GO:0097104,GO:0099054,GO:0099172,GO:0043576
NLGN3	5	GO:0097090,GO:0097104,GO:0099054,GO:0099172,GO:0043576
NLGN4X	3	GO:0097090,GO:0099054,GO:0099172
NLGN4Y	2	GO:0099054,GO:0099172
NLRC3	2	GO:0038061,GO:1901222
NLRC4	1	hsa04621
NLRP1	1	hsa04621
NLRP10	4	GO:0002821,GO:0002824,GO:0002827,GO:0042088
NLRP12	3	GO:0038061,GO:0045408,GO:1901222
NLRP3	7	GO:0002821,GO:0002824,GO:0038061,GO:0046635,GO:1901222,GO:0046638,hsa04621
NLRP6	2	GO:0050878,GO:0002861
NLRX1	1	hsa04622
NME1	1	GO:0050878
NOC2L	2	GO:0072331,GO:1901796
NOD1	4	GO:0038061,GO:1901222,GO:0046328,hsa04621
NOD2	8	GO:0001894,GO:0032620,GO:0032660,GO:0032733,GO:0038061,GO:1901222,GO:0046328,hsa04621
NODAL	3	GO:0060563,GO:0001841,GO:0014020
NOG	5	GO:0001841,GO:0001843,GO:0014020,GO:0060513,GO:0060606
NOL3	3	GO:0038061,GO:1901222,GO:0005126
NOP2	2	GO:0072331,GO:1901796
NOP53	2	GO:0072331,GO:1901796
NOS2	1	GO:0015732
NOS3	6	GO:0007596,GO:0007599,GO:0050817,GO:0001894,GO:0048873,GO:0050878
NOTCH1	1	hsa04330
NOTCH2	1	hsa04330
NOTCH3	1	hsa04330
NOTCH4	1	hsa04330
NOX1	1	GO:0046328
NOX4	1	GO:0001894
NPAS2	2	GO:0006282,GO:0045739
NPFF	1	GO:0002438
NPHP3	5	GO:0001894,GO:0001841,GO:0001843,GO:0014020,GO:0060606
NPHP4	1	GO:0001894
NPPB	1	GO:0050878
NPR1	1	GO:0050878
NPR3	1	GO:0050878
NPY5R	3	GO:0002438,GO:0002861,GO:0002864
NR0B2	1	hsa04976
NR1H3	2	GO:0050878,hsa05160
NR1H4	4	GO:0032620,GO:0032663,GO:0045833,hsa04976
NR3C2	2	GO:0038061,GO:1901222
NR4A2	1	GO:0043576
NR4A3	1	GO:0038095
NRAS	3	hsa04662,hsa04664,hsa05160
NRK	2	GO:0043506,GO:0046328
NRXN1	3	GO:0097104,GO:0099054,GO:0099172
NRXN2	1	GO:0097104
NSD2	3	GO:0006282,GO:0002821,GO:0002824
NSMAF	2	GO:0090154,GO:2000304
NSMCE2	1	GO:1901992
NTF3	1	GO:0005126
NTNG2	2	GO:0099054,GO:0099172
NTRK1	2	GO:0005126,hsa04210
NTRK3	2	GO:0099054,GO:0099172
NTSR1	3	GO:0032303,GO:0032892,GO:0043576
NUAK1	2	GO:0072331,GO:1901796
NUDT16	2	GO:0006282,GO:0045739
NUDT16L1	1	GO:0006282
NUFIP1	1	GO:0000491
NUMB	1	hsa04330
NUMBL	1	hsa04330
NUP54	1	GO:0070208
NUP58	1	GO:0070208
NUP62	1	GO:0070208
NUPR1	1	GO:0072331
NXNL1	1	GO:0001894
NXNL2	1	GO:0001894
OAS1	1	hsa05160
OAS2	2	GO:0050878,hsa05160
OAS3	1	hsa05160
OCLN	1	hsa05160
OGDH	1	hsa00380
OGDHL	1	hsa00380
OGG1	1	GO:0006282
OPRK1	1	GO:0050878
OPRL1	1	GO:0050878
OPRM1	1	GO:0002438
OPRPN	1	GO:0001894
ORM1	1	GO:0006953
ORM2	1	GO:0006953
ORMDL1	1	GO:0045833
ORMDL2	1	GO:0045833
ORMDL3	1	GO:0045833
OSM	4	GO:0032620,GO:0032660,GO:0005126,hsa04060
OSMR	1	hsa04060
OTUB1	1	GO:0006282
OTUD5	1	hsa04622
OVOL2	2	GO:0001841,GO:0014020
OXSR1	6	GO:0072676,GO:0072678,GO:2000401,GO:0002685,GO:1990868,GO:1990869
OXT	4	GO:0050878,GO:0015732,GO:0032303,GO:0032892
OXTR	1	GO:0050878
P2RX1	7	GO:0007596,GO:0007599,GO:0050817,GO:0050878,GO:0035587,GO:0035590,GO:0016502
P2RX2	7	GO:0007596,GO:0007599,GO:0050817,GO:0050878,GO:0035587,GO:0035590,GO:0016502
P2RX3	7	GO:0007596,GO:0007599,GO:0050817,GO:0050878,GO:0035587,GO:0035590,GO:0016502
P2RX4	13	GO:0007596,GO:0007599,GO:0050817,GO:1903975,GO:0001894,GO:0050878,GO:0002685,GO:0015732,GO:0032303,GO:0035587,GO:0035590,GO:0016502,GO:0032892
P2RX5	7	GO:0007596,GO:0007599,GO:0050817,GO:0050878,GO:0035587,GO:0035590,GO:0016502
P2RX6	7	GO:0007596,GO:0007599,GO:0050817,GO:0050878,GO:0035587,GO:0035590,GO:0016502
P2RX7	14	GO:0007596,GO:0007599,GO:0050817,GO:0001894,GO:0048873,GO:0050878,GO:0002821,GO:0002824,GO:0015732,GO:0032303,GO:0035587,GO:0035590,GO:0016502,GO:0032892
P2RY1	10	GO:0007596,GO:0007599,GO:0050817,GO:0050878,GO:0032957,GO:0035587,GO:0035588,GO:0035589,GO:0035590,GO:0016502
P2RY10	5	GO:0035587,GO:0035588,GO:0035589,GO:0035590,GO:0016502
P2RY11	5	GO:0035587,GO:0035588,GO:0035589,GO:0035590,GO:0016502
P2RY12	11	GO:0007596,GO:0007599,GO:0050817,GO:1903975,GO:0050878,GO:0002685,GO:0035587,GO:0035588,GO:0035589,GO:0035590,GO:0016502
P2RY13	4	GO:0035587,GO:0035588,GO:0035589,GO:0035590
P2RY14	5	GO:0035587,GO:0035588,GO:0035589,GO:0035590,GO:0016502
P2RY2	6	GO:0050878,GO:0035587,GO:0035588,GO:0035589,GO:0035590,GO:0016502
P2RY4	5	GO:0035587,GO:0035588,GO:0035589,GO:0035590,GO:0016502
P2RY6	6	GO:0032957,GO:0035587,GO:0035588,GO:0035589,GO:0035590,GO:0016502
P2RY8	5	GO:0035587,GO:0035588,GO:0035589,GO:0035590,GO:0016502
PABPC4	4	GO:0007596,GO:0007599,GO:0050817,GO:0050878
PADI2	5	GO:0072676,GO:2000401,GO:0002685,GO:1990868,GO:1990869
PAFAH1B1	3	GO:0060563,GO:0042491,GO:0046328
PAFAH2	4	GO:0007596,GO:0007599,GO:0050817,GO:0050878
PAG1	1	GO:0050851
PAK1	4	GO:0038095,GO:0050851,GO:0043506,GO:0046328
PAK1IP1	2	GO:0072331,GO:1901796
PAK2	2	GO:0038095,GO:0050851
PAK3	1	GO:0050851
PAM	1	GO:0050878
PAPSS2	4	GO:0007596,GO:0007599,GO:0050817,GO:0050878
PARK7	4	GO:0002438,GO:0002861,GO:0002863,GO:0002864
PARP1	2	GO:0006282,GO:0045739
PARP3	3	GO:0006282,GO:0045739,GO:0002701
PARP9	2	GO:0006282,GO:0045739
PARPBP	1	GO:0006282
PASK	1	GO:0043576
PAWR	3	GO:0042100,GO:0050851,GO:0050854
PAX1	2	GO:0036037,GO:0043374
PAX2	4	GO:0001841,GO:0001843,GO:0014020,GO:0060606
PAX5	4	GO:0050851,GO:0050853,GO:0050854,GO:0050855
PAXIP1	3	GO:0072331,GO:0002821,GO:0002824
PBLD	1	GO:0001894
PBX1	1	GO:1901992
PBX3	1	GO:0043576
PCBP4	1	GO:0072331
PCDH15	1	GO:0001894
PCDH17	2	GO:0099054,GO:0099172
PCNA	3	GO:0072331,GO:0006282,GO:0045739
PDCD4	4	GO:0038061,GO:1901222,GO:0043506,GO:0046328
PDCL3	1	GO:0005126
PDE3B	2	GO:0045833,GO:0050995
PDE4B	3	GO:0032663,GO:0032743,GO:0050851
PDE4D	3	GO:0032663,GO:0032743,GO:0050851
PDGFA	7	GO:0007596,GO:0007599,GO:0050817,GO:0048407,GO:0050878,GO:0045833,hsa04060
PDGFB	7	GO:0007596,GO:0007599,GO:0050817,GO:0048407,GO:0050878,GO:0045833,hsa04060
PDGFC	1	hsa04060
PDGFD	2	GO:0002691,GO:0002685
PDGFRA	6	GO:0007596,GO:0007599,GO:0050817,GO:0048407,GO:0050878,hsa04060
PDGFRB	2	GO:0048407,hsa04060
PDK1	2	hsa04664,hsa05160
PDK2	1	GO:0072331
PDK4	1	GO:0001894
PDPK1	6	GO:0007596,GO:0007599,GO:0050817,GO:0050878,GO:0038095,GO:0050851
[truncated: 1,013 more rows]
